# Supplementary material for: 3-Oxo-N′,2-diphenyl-2,3-di­hydro-1H-pyrazole-4-carbohydrazide
Source: Acta Crystallogr Sect E Struct Rep Online. 2014 Jun 25;70(Pt 7):o819–20. doi: 10.1107/S1600536814012392 (PMC4120620; doi:10.1107/S1600536814012392)
Supplement: Supplementary file 1 [file e-70-0o819-sup1.cif]

##############################################################################
#                                                                            #
# This CIF contains the data in a paper accepted for publication in          #
# Acta Crystallographica Section E. It conforms to the requirements of       #
# Notes for Authors for Acta Crystallographica Section E, and has been       #
# peer reviewed under the auspices of the IUCr Commission on Journals.       #
#                                                                            #
# Full details of the Crystallographic Information File format               #
# are given in the paper "The Crystallographic Information File (CIF):       #
# a New Standard Archive File for Crystallography" by S. R. Hall, F. H.      #
# Allen and I. D. Brown [Acta Cryst. (1991), A47, 655-685].                  #
#                                                                            #
# The current version of the core CIF dictionary is obtainable from          #
# ftp://ftp.iucr.org/pub/cif_core.dic.                                       #
#                                                                            #
# Software is freely available for graphical display of the structure(s)     #
# in this CIF. For information consult the CIF software page                 #
# http://www.iucr.org/resources/cif/software.                                #
#                                                                            #
# This file may be used for bona fide research purposes within the           #
# scientific community so long as proper attribution is given to the journal # 
# article from which it was obtained.                                        #
#                                                                            #
##############################################################################
data_global
_audit_creation_method     'PLATON <TABLE ACC> option'
_journal_date_recd_electronic     2014-05-27
_journal_date_accepted     2014-05-28
_journal_name_full     'Acta Crystallographica, Section E'
_journal_year     2014
_journal_volume     70
_journal_issue      7
_journal_page_first     o819
_journal_page_last     o820
_journal_paper_category     QO
_journal_paper_doi     10.1107/S1600536814012392
_journal_coeditor_code     BT6982
_publ_contact_author_name
;
Mustafa R. Albayati
;
_publ_contact_author_address
;
Kirkuk University,
College of Science,
Department of Chemistry,
Kirkuk,
Iraq
;
_publ_contact_author_email     'shaabankamel@yahoo.com'
_publ_contact_author_fax     ?
_publ_contact_author_phone     ?
_publ_section_title
;
3-Oxo-<i>N</i>',2-diphenyl-2,3-dihydro-1<i>H</i>-pyrazole-4-carbohydrazide
;
loop_
    _publ_author_name
    _publ_author_address
    'Joel T. Mague'
;
Department of Chemistry,
Tulane University,
New Orleans,
LA 70118,
USA
;
    'Mohamed, Shaaban K.'
;
Chemistry and Environmental Division,
Manchester Metropolitan University,
Manchester M1 5GD,
England
Chemistry Department,
Faculty of Science,
Minia University,
61519 El-Minia,
Egypt
;
    'Akkurt, Mehmet'
;
Department of Physics,
Faculty of Sciences,
Erciyes University,
38039 Kayseri,
Turkey
;
    'Eman A. Ahmed'
;
Chemistry Department,
Faculty of Science,
Sohag University,
61519 Sohag,
Egypt
;
    'Mustafa R. Albayati'
;
Kirkuk University,
College of Science,
Department of Chemistry,
Kirkuk,
Iraq
;
data_I
_database_code_depnum_ccdc_archive     'CCDC 1005600'
_chemical_name_systematic
;
3-Oxo-<i>N</i>',2-diphenyl-2,3-dihydro-1<i>H</i>-pyrazole-4-carbohydrazide
;
_chemical_name_common     ?
_chemical_formula_moiety     'C16 H14 N4 O2'
_chemical_formula_sum     'C16 H14 N4 O2'
_chemical_formula_structural     ?
_chemical_formula_iupac     'C16 H14 N4 O2'
_chemical_formula_weight     294.31
_chemical_melting_point     ?
_symmetry_cell_setting     monoclinic
_symmetry_space_group_name_H-M     'P 21/c'
_symmetry_space_group_name_Hall     '-P 2ybc'
loop_
    _symmetry_equiv_pos_site_id
    _symmetry_equiv_pos_as_xyz
    1 x,y,z
    2 -x,1/2+y,1/2-z
    3 -x,-y,-z
    4 x,1/2-y,1/2+z
_cell_length_a     8.4488(12)
_cell_length_b     11.5605(17)
_cell_length_c     14.642(2)
_cell_angle_alpha     90
_cell_angle_beta     91.565(2)
_cell_angle_gamma     90
_cell_volume     1429.6(4)
_cell_formula_units_Z     4
_cell_measurement_reflns_used     9891
_cell_measurement_theta_min     2.24
_cell_measurement_theta_max     28.61
_cell_measurement_temperature     150(2)
_cell_special_details
;
;
_exptl_crystal_description     'plate'
_exptl_crystal_colour     'colourless'
_exptl_crystal_size_max     0.258
_exptl_crystal_size_mid     0.204
_exptl_crystal_size_min     0.066
_exptl_crystal_size_rad     ?
_exptl_crystal_density_diffrn     1.367
_exptl_crystal_density_meas     ?
_exptl_crystal_density_method     'Not Measured'
_exptl_crystal_F_000     616
_exptl_absorpt_coefficient_mu     0.094
_exptl_absorpt_correction_type     multi-scan
_exptl_absorpt_process_details     '(<i>SADABS</i>; Bruker, 2013)'
_exptl_absorpt_correction_T_min     0.85
_exptl_absorpt_correction_T_max     0.99
_exptl_special_details
;
;
_diffrn_ambient_temperature     150(2)
_diffrn_radiation_type     MoK\a
_diffrn_radiation_wavelength     0.71073
_diffrn_radiation_monochromator     graphite
_diffrn_measurement_device_type     'Bruker SMART APEX CCD'
_diffrn_measurement_method     '\f and \w scans'
_diffrn_detector_area_resol_mean     8.3660
_diffrn_reflns_number     25571
_diffrn_reflns_av_R_equivalents     0.0489
_diffrn_reflns_av_sigmaI/netI     0.0279
_diffrn_reflns_theta_min     2.24
_diffrn_reflns_theta_max     28.69
_diffrn_reflns_theta_full     28.68
_diffrn_measured_fraction_theta_max     0.994
_diffrn_measured_fraction_theta_full     0.995
_diffrn_reflns_limit_h_min     -11
_diffrn_reflns_limit_h_max     11
_diffrn_reflns_limit_k_min     -15
_diffrn_reflns_limit_k_max     15
_diffrn_reflns_limit_l_min     -19
_diffrn_reflns_limit_l_max     19
_diffrn_reflns_reduction_process
;
;
_refine_special_details
;
Refinement on <i>F</i>^2^ for ALL reflections except those flagged by the user
for potential systematic errors. Weighted <i>R</i>-factors <i>wR</i> and all
goodnesses of fit <i>S</i> are based on <i>F</i>^2^, conventional
<i>R</i>-factors <i>R</i> are based on <i>F</i>, with <i>F</i> set to zero for
negative <i>F</i>^2^. The observed criterion of <i>F</i>^2^ > \s(<i>F</i>^2^)
is used only for calculating -<i>R</i>-factor-obs <i>etc</i>. and is not
relevant to the choice of reflections for refinement. <i>R</i>-factors based
on <i>F</i>^2^ are statistically about twice as large as those based on
<i>F</i>, and <i>R</i>-factors based on ALL data will be even larger.
;
_reflns_number_total     3674
_reflns_number_gt     2895
_reflns_threshold_expression     I>2\s(I)
_refine_ls_structure_factor_coef     Fsqd
_refine_ls_matrix_type     full
_refine_ls_R_factor_all     0.0569
_refine_ls_R_factor_gt     0.0428
_refine_ls_wR_factor_gt     0.1003
_refine_ls_wR_factor_ref     0.1124
_refine_ls_goodness_of_fit_ref     1.026
_refine_ls_restrained_S_all     1.026
_refine_ls_number_reflns     3674
_refine_ls_number_parameters     199
_refine_ls_number_restraints     0
_refine_ls_number_constraints     ?
_refine_ls_hydrogen_treatment     constr
_refine_ls_weighting_scheme     calc
_refine_ls_weighting_details
              'w=1/[\s^2^(Fo^2^)+(0.0439P)^2^+0.5339P] where P=(Fo^2^+2Fc^2^)/3'
_atom_sites_solution_hydrogens     mixed
_atom_sites_solution_primary     direct
_atom_sites_solution_secondary     difmap
_refine_ls_shift/su_max     0.000
_refine_ls_shift/su_mean     0.000
_refine_diff_density_max     0.250
_refine_diff_density_min     -0.205
_refine_ls_extinction_method     'none'
_refine_ls_abs_structure_details     ?
_refine_ls_abs_structure_Flack     .
loop_
    _atom_type_symbol
    _atom_type_description
    _atom_type_scat_dispersion_real
    _atom_type_scat_dispersion_imag
    _atom_type_scat_source
    C C 0.0033 0.0016 ' International Tables Vol C Tables 4.2.6.8 and 6.1.1.4'
    H H 0.0000 0.0000 ' International Tables Vol C Tables 4.2.6.8 and 6.1.1.4'
    N N 0.0061 0.0033 ' International Tables Vol C Tables 4.2.6.8 and 6.1.1.4'
    O O 0.0106 0.0060 ' International Tables Vol C Tables 4.2.6.8 and 6.1.1.4'
_computing_data_collection     '<i>APEX2</i> (Bruker, 2013)'
_computing_cell_refinement     '<i>SAINT</i> (Bruker, 2013)'
_computing_data_reduction     '<i>SAINT</i> (Bruker, 2013)'
_computing_structure_solution     '<i>SHELXTL</i> (Sheldrick, 2008)'
_computing_structure_refinement     '<i>SHELXL2014</i> (Sheldrick, 2008)'
_computing_molecular_graphics     '<i>DIAMOND</i> (Brandenburg & Putz, 2012)'
_computing_publication_material     '<i>SHELXTL</i> (Sheldrick, 2008)'
loop_
    _atom_site_type_symbol
    _atom_site_label
    _atom_site_fract_x
    _atom_site_fract_y
    _atom_site_fract_z
    _atom_site_U_iso_or_equiv
    _atom_site_thermal_displace_type
    _atom_site_calc_flag
    _atom_site_refinement_flags
    _atom_site_occupancy
    _atom_site_disorder_assembly
    _atom_site_disorder_group
    O O1 0.63625(12) 0.59121(8) 0.76051(6) 0.0326(3) Uani d . 1.000 . .
    O O2 0.48112(11) 0.70165(8) 0.48802(6) 0.0318(3) Uani d . 1.000 . .
    N N1 0.72819(12) 0.44304(9) 0.62602(7) 0.0271(3) Uani d . 1.000 . .
    N N2 0.64406(12) 0.54510(9) 0.60905(7) 0.0271(3) Uani d . 1.000 . .
    N N3 0.38524(14) 0.88161(10) 0.66714(7) 0.0304(3) Uani d . 1.000 . .
    N N4 0.38879(13) 0.85733(9) 0.57481(7) 0.0280(3) Uani d . 1.000 . .
    C C1 0.89573(15) 0.45011(12) 0.62204(8) 0.0284(3) Uani d . 1.000 . .
    C C2 0.98148(18) 0.34748(14) 0.62651(10) 0.0394(4) Uani d . 1.000 . .
    C C3 1.14618(19) 0.35060(17) 0.62340(11) 0.0501(5) Uani d . 1.000 . .
    C C4 1.22455(18) 0.45435(18) 0.61602(10) 0.0506(6) Uani d . 1.000 . .
    C C5 1.13945(18) 0.55579(17) 0.61308(10) 0.0468(5) Uani d . 1.000 . .
    C C6 0.97471(16) 0.55477(13) 0.61649(9) 0.0357(4) Uani d . 1.000 . .
    C C7 0.60259(15) 0.61338(10) 0.67917(8) 0.0259(3) Uani d . 1.000 . .
    C C8 0.51543(15) 0.71675(11) 0.65311(8) 0.0263(3) Uani d . 1.000 . .
    C C9 0.46389(16) 0.79948(11) 0.71259(8) 0.0285(4) Uani d . 1.000 . .
    C C10 0.46608(15) 0.75198(11) 0.56291(8) 0.0264(3) Uani d . 1.000 . .
    C C11 0.31419(16) 0.93191(11) 0.50934(8) 0.0294(3) Uani d . 1.000 . .
    C C12 0.3405(2) 0.91486(13) 0.41745(9) 0.0401(5) Uani d . 1.000 . .
    C C13 0.2658(2) 0.98677(15) 0.35349(10) 0.0470(5) Uani d . 1.000 . .
    C C14 0.1706(2) 1.07633(15) 0.37982(11) 0.0456(5) Uani d . 1.000 . .
    C C15 0.1489(2) 1.09488(16) 0.47180(11) 0.0507(6) Uani d . 1.000 . .
    C C16 0.21914(19) 1.02231(14) 0.53697(10) 0.0429(5) Uani d . 1.000 . .
    H H1A 0.68570 0.38480 0.59150 0.0320 Uiso d RU 1.000 . .
    H H2 0.92800 0.27560 0.63170 0.0470 Uiso c RU 1.000 . .
    H H2A 0.62470 0.57050 0.55100 0.0320 Uiso d RU 1.000 . .
    H H3 1.20480 0.28050 0.62640 0.0600 Uiso c RU 1.000 . .
    H H3A 0.36760 0.95490 0.68710 0.0360 Uiso d RU 1.000 . .
    H H4 1.33670 0.45590 0.61300 0.0610 Uiso c RU 1.000 . .
    H H5 1.19360 0.62750 0.60870 0.0560 Uiso c RU 1.000 . .
    H H6 0.91710 0.62530 0.61500 0.0430 Uiso c RU 1.000 . .
    H H9 0.48190 0.79820 0.77690 0.0340 Uiso c RU 1.000 . .
    H H12 0.40880 0.85480 0.39830 0.0480 Uiso c RU 1.000 . .
    H H13 0.28090 0.97360 0.29030 0.0560 Uiso c RU 1.000 . .
    H H14 0.12040 1.12490 0.33540 0.0550 Uiso c RU 1.000 . .
    H H15 0.08530 1.15780 0.49080 0.0610 Uiso c RU 1.000 . .
    H H16 0.20200 1.03470 0.60010 0.0520 Uiso c RU 1.000 . .
loop_
    _atom_site_aniso_label
    _atom_site_aniso_U_11
    _atom_site_aniso_U_22
    _atom_site_aniso_U_33
    _atom_site_aniso_U_12
    _atom_site_aniso_U_13
    _atom_site_aniso_U_23
    O1 0.0487(6) 0.0260(5) 0.0230(4) -0.0009(4) 0.0018(4) -0.0005(3)
    O2 0.0371(5) 0.0345(5) 0.0239(4) -0.0022(4) 0.0012(4) -0.0072(4)
    N1 0.0270(5) 0.0257(5) 0.0286(5) -0.0012(4) 0.0029(4) -0.0043(4)
    N2 0.0299(5) 0.0286(5) 0.0229(5) 0.0003(4) 0.0018(4) -0.0019(4)
    N3 0.0432(6) 0.0268(5) 0.0212(5) 0.0004(5) 0.0013(4) -0.0033(4)
    N4 0.0355(6) 0.0275(5) 0.0209(5) -0.0029(4) 0.0012(4) -0.0026(4)
    C1 0.0268(6) 0.0398(7) 0.0186(5) -0.0005(5) 0.0015(4) -0.0041(5)
    C2 0.0369(7) 0.0458(8) 0.0354(7) 0.0058(6) -0.0009(6) -0.0100(6)
    C3 0.0378(8) 0.0735(12) 0.0386(8) 0.0187(8) -0.0043(6) -0.0178(8)
    C4 0.0271(7) 0.0945(14) 0.0300(7) -0.0009(8) -0.0005(6) -0.0155(8)
    C5 0.0343(8) 0.0735(12) 0.0326(7) -0.0175(8) -0.0005(6) -0.0012(7)
    C6 0.0314(7) 0.0462(8) 0.0294(6) -0.0083(6) -0.0002(5) 0.0010(6)
    C7 0.0286(6) 0.0248(6) 0.0243(6) -0.0078(5) 0.0027(5) -0.0024(5)
    C8 0.0301(6) 0.0249(6) 0.0239(6) -0.0053(5) 0.0027(5) -0.0020(4)
    C9 0.0371(7) 0.0258(6) 0.0227(6) -0.0027(5) 0.0013(5) -0.0007(5)
    C10 0.0278(6) 0.0269(6) 0.0246(6) -0.0065(5) 0.0028(5) -0.0034(5)
    C11 0.0323(6) 0.0303(6) 0.0254(6) -0.0079(5) -0.0029(5) 0.0012(5)
    C12 0.0551(9) 0.0380(8) 0.0274(7) -0.0010(7) 0.0031(6) 0.0003(6)
    C13 0.0633(10) 0.0502(9) 0.0272(7) -0.0051(8) -0.0014(7) 0.0052(6)
    C14 0.0510(9) 0.0471(9) 0.0378(8) -0.0043(7) -0.0130(7) 0.0098(7)
    C15 0.0572(10) 0.0515(10) 0.0427(9) 0.0147(8) -0.0115(7) -0.0006(7)
    C16 0.0503(9) 0.0473(9) 0.0307(7) 0.0106(7) -0.0064(6) -0.0034(6)
_geom_special_details
;
Bond distances, angles <i>etc</i>. have been calculated using the rounded
fractional coordinates. All su's are estimated from the variances of the
(full) variance-covariance matrix. The cell e.s.d.'s are taken into account in
the estimation of distances, angles and torsion angles
;
loop_
    _geom_bond_atom_site_label_1
    _geom_bond_atom_site_label_2
    _geom_bond_site_symmetry_1
    _geom_bond_site_symmetry_2
    _geom_bond_distance
    _geom_bond_publ_flag
    O1 C7 . . 1.2436(15) no
    O2 C10 . . 1.2509(15) no
    N1 N2 . . 1.3962(15) no
    N1 C1 . . 1.4207(16) no
    N2 C7 . . 1.3489(16) no
    N3 N4 . . 1.3819(15) no
    N3 C9 . . 1.3273(17) no
    N4 C10 . . 1.3951(17) no
    N4 C11 . . 1.4236(16) no
    N1 H1A . . 0.9100 no
    N2 H2A . . 0.9100 no
    N3 H3A . . 0.9100 no
    C1 C6 . . 1.385(2) no
    C1 C2 . . 1.391(2) no
    C2 C3 . . 1.394(2) no
    C3 C4 . . 1.376(3) no
    C4 C5 . . 1.376(3) no
    C5 C6 . . 1.394(2) no
    C7 C8 . . 1.4493(17) no
    C8 C9 . . 1.3724(18) no
    C8 C10 . . 1.4332(17) no
    C11 C16 . . 1.385(2) no
    C11 C12 . . 1.3838(18) no
    C12 C13 . . 1.391(2) no
    C13 C14 . . 1.373(2) no
    C14 C15 . . 1.381(2) no
    C15 C16 . . 1.391(2) no
    C2 H2 . . 0.9500 no
    C3 H3 . . 0.9500 no
    C4 H4 . . 0.9500 no
    C5 H5 . . 0.9500 no
    C6 H6 . . 0.9500 no
    C9 H9 . . 0.9500 no
    C12 H12 . . 0.9500 no
    C13 H13 . . 0.9500 no
    C14 H14 . . 0.9500 no
    C15 H15 . . 0.9500 no
    C16 H16 . . 0.9500 no
loop_
    _geom_angle_atom_site_label_1
    _geom_angle_atom_site_label_2
    _geom_angle_atom_site_label_3
    _geom_angle_site_symmetry_1
    _geom_angle_site_symmetry_2
    _geom_angle_site_symmetry_3
    _geom_angle
    _geom_angle_publ_flag
    N2 N1 C1 . . . 116.56(10) no
    N1 N2 C7 . . . 120.04(10) no
    N4 N3 C9 . . . 108.74(10) no
    N3 N4 C10 . . . 108.80(10) no
    N3 N4 C11 . . . 120.98(10) no
    C10 N4 C11 . . . 130.15(10) no
    N2 N1 H1A . . . 110.00 no
    C1 N1 H1A . . . 113.00 no
    C7 N2 H2A . . . 119.00 no
    N1 N2 H2A . . . 121.00 no
    N4 N3 H3A . . . 121.00 no
    C9 N3 H3A . . . 126.00 no
    C2 C1 C6 . . . 119.79(12) no
    N1 C1 C2 . . . 117.86(12) no
    N1 C1 C6 . . . 122.33(12) no
    C1 C2 C3 . . . 119.71(15) no
    C2 C3 C4 . . . 120.54(17) no
    C3 C4 C5 . . . 119.57(15) no
    C4 C5 C6 . . . 120.87(16) no
    C1 C6 C5 . . . 119.50(14) no
    N2 C7 C8 . . . 115.01(10) no
    O1 C7 N2 . . . 123.43(11) no
    O1 C7 C8 . . . 121.56(11) no
    C7 C8 C10 . . . 127.58(11) no
    C9 C8 C10 . . . 107.30(11) no
    C7 C8 C9 . . . 125.12(11) no
    N3 C9 C8 . . . 110.09(11) no
    N4 C10 C8 . . . 104.97(10) no
    O2 C10 C8 . . . 129.92(12) no
    O2 C10 N4 . . . 125.08(11) no
    N4 C11 C12 . . . 119.25(12) no
    N4 C11 C16 . . . 120.65(11) no
    C12 C11 C16 . . . 120.09(13) no
    C11 C12 C13 . . . 119.18(14) no
    C12 C13 C14 . . . 121.35(14) no
    C13 C14 C15 . . . 119.04(15) no
    C14 C15 C16 . . . 120.65(16) no
    C11 C16 C15 . . . 119.64(14) no
    C1 C2 H2 . . . 120.00 no
    C3 C2 H2 . . . 120.00 no
    C2 C3 H3 . . . 120.00 no
    C4 C3 H3 . . . 120.00 no
    C3 C4 H4 . . . 120.00 no
    C5 C4 H4 . . . 120.00 no
    C4 C5 H5 . . . 120.00 no
    C6 C5 H5 . . . 120.00 no
    C1 C6 H6 . . . 120.00 no
    C5 C6 H6 . . . 120.00 no
    N3 C9 H9 . . . 125.00 no
    C8 C9 H9 . . . 125.00 no
    C11 C12 H12 . . . 120.00 no
    C13 C12 H12 . . . 120.00 no
    C12 C13 H13 . . . 119.00 no
    C14 C13 H13 . . . 119.00 no
    C13 C14 H14 . . . 120.00 no
    C15 C14 H14 . . . 120.00 no
    C14 C15 H15 . . . 120.00 no
    C16 C15 H15 . . . 120.00 no
    C11 C16 H16 . . . 120.00 no
    C15 C16 H16 . . . 120.00 no
loop_
    _geom_torsion_atom_site_label_1
    _geom_torsion_atom_site_label_2
    _geom_torsion_atom_site_label_3
    _geom_torsion_atom_site_label_4
    _geom_torsion_site_symmetry_1
    _geom_torsion_site_symmetry_2
    _geom_torsion_site_symmetry_3
    _geom_torsion_site_symmetry_4
    _geom_torsion
    _geom_torsion_publ_flag
    C1 N1 N2 C7 . . . . -93.97(13) no
    N2 N1 C1 C2 . . . . -171.62(11) no
    N2 N1 C1 C6 . . . . 10.19(17) no
    N1 N2 C7 O1 . . . . 0.51(18) no
    N1 N2 C7 C8 . . . . -179.89(10) no
    C9 N3 N4 C10 . . . . 3.27(14) no
    C9 N3 N4 C11 . . . . -179.56(11) no
    N4 N3 C9 C8 . . . . -2.57(15) no
    N3 N4 C10 O2 . . . . 175.50(12) no
    N3 N4 C10 C8 . . . . -2.61(13) no
    C11 N4 C10 O2 . . . . -1.3(2) no
    C11 N4 C10 C8 . . . . -179.44(12) no
    N3 N4 C11 C12 . . . . 170.15(13) no
    N3 N4 C11 C16 . . . . -8.37(19) no
    C10 N4 C11 C12 . . . . -13.3(2) no
    C10 N4 C11 C16 . . . . 168.14(13) no
    N1 C1 C2 C3 . . . . -179.61(13) no
    C6 C1 C2 C3 . . . . -1.4(2) no
    N1 C1 C6 C5 . . . . 179.80(12) no
    C2 C1 C6 C5 . . . . 1.64(19) no
    C1 C2 C3 C4 . . . . 0.1(2) no
    C2 C3 C4 C5 . . . . 1.0(2) no
    C3 C4 C5 C6 . . . . -0.7(2) no
    C4 C5 C6 C1 . . . . -0.6(2) no
    O1 C7 C8 C9 . . . . 0.9(2) no
    O1 C7 C8 C10 . . . . -178.68(13) no
    N2 C7 C8 C9 . . . . -178.74(12) no
    N2 C7 C8 C10 . . . . 1.71(19) no
    C7 C8 C9 N3 . . . . -178.73(12) no
    C10 C8 C9 N3 . . . . 0.90(15) no
    C7 C8 C10 O2 . . . . 2.7(2) no
    C7 C8 C10 N4 . . . . -179.30(12) no
    C9 C8 C10 O2 . . . . -176.90(13) no
    C9 C8 C10 N4 . . . . 1.08(14) no
    N4 C11 C12 C13 . . . . 179.11(14) no
    C16 C11 C12 C13 . . . . -2.4(2) no
    N4 C11 C16 C15 . . . . 179.27(14) no
    C12 C11 C16 C15 . . . . 0.8(2) no
    C11 C12 C13 C14 . . . . 2.0(2) no
    C12 C13 C14 C15 . . . . -0.1(3) no
    C13 C14 C15 C16 . . . . -1.6(3) no
    C14 C15 C16 C11 . . . . 1.2(3) no
loop_
    _geom_hbond_atom_site_label_D
    _geom_hbond_atom_site_label_H
    _geom_hbond_atom_site_label_A
    _geom_hbond_site_symmetry_A
    _geom_hbond_distance_DH
    _geom_hbond_distance_HA
    _geom_hbond_distance_DA
    _geom_hbond_angle_DHA
    _geom_hbond_publ_flag
    N1 H1A O2 3_666 0.91 2.06 2.9244(14) 158 yes
    N2 H2A O2 . 0.91 2.14 2.8597(14) 136 yes
    N3 H3A O1 2_656 0.91 1.75 2.6527(15) 169 yes
    C12 H12 O2 . 0.95 2.28 2.9133(18) 124 yes
    C16 H16 O1 2_656 0.95 2.51 3.2745(18) 137 yes
_iucr_refine_instructions_details
;
TITL SKM068_0m in P2(1)/c
CELL  0.71073   8.4488  11.5605  14.6419   90.000   91.565   90.000
ZERR    4.00   0.00120   0.00170   0.00210   0.0000   0.0021   0.0000
LATT 1
SYMM -X, 1/2+Y, 1/2-Z
SFAC C  H  N  O
UNIT 64  56  16  8
REM Solution 1  R1  0.134  Rweak  0.003,  Alpha= 0.0144  in P2(1)/c
REM Formula:  C16 N4 O2
L.S. 5
ACTA 57.36
BOND $H
FMAP 2
PLAN 5
CONF
MPLA C11 > C16
MPLA C8 C9 C10 N3 N4
MPLA C1 > C6
HTAB C12 O2
EQIV $1 -x+1, y+1/2, -z+3/2
HTAB C16 O1_$1
HTAB N2 O2
EQIV $2 -x+1, -y+1, -z+1
HTAB N1 O2_$2
HTAB N3 O1_$1
SIZE 0.066 0.204 0.258
TEMP -123
WGHT    0.043900    0.533900
FVAR       0.69636
O1    4    0.636247    0.591212    0.760513    11.00000    0.04867    0.02603 =
         0.02302   -0.00049    0.00179   -0.00087
O2    4    0.481124    0.701647    0.488022    11.00000    0.03711    0.03451 =
         0.02385   -0.00719    0.00115   -0.00220
N1    3    0.728190    0.443037    0.626016    11.00000    0.02702    0.02569 =
         0.02858   -0.00431    0.00286   -0.00118
AFIX   3
H1A   2    0.685656    0.384822    0.591470    11.00000   -1.20000
AFIX   0
N2    3    0.644064    0.545095    0.609048    11.00000    0.02988    0.02856 =
         0.02287   -0.00192    0.00185    0.00032
AFIX   3
H2A   2    0.624691    0.570498    0.550993    11.00000   -1.20000
AFIX   0
N3    3    0.385244    0.881612    0.667143    11.00000    0.04320    0.02681 =
         0.02118   -0.00325    0.00128    0.00044
AFIX   3
H3A   2    0.367616    0.954931    0.687064    11.00000   -1.20000
AFIX   0
N4    3    0.388790    0.857331    0.574809    11.00000    0.03552    0.02753 =
         0.02094   -0.00257    0.00116   -0.00289
C1    1    0.895730    0.450109    0.622035    11.00000    0.02680    0.03982 =
         0.01861   -0.00412    0.00155   -0.00054
C2    1    0.981476    0.347480    0.626509    11.00000    0.03688    0.04579 =
         0.03539   -0.01003   -0.00093    0.00582
AFIX  43
H2    2    0.928039    0.275568    0.631664    11.00000   -1.20000
AFIX   0
C3    1    1.146178    0.350597    0.623397    11.00000    0.03781    0.07351 =
         0.03860   -0.01775   -0.00432    0.01866
AFIX  43
H3    2    1.204783    0.280504    0.626397    11.00000   -1.20000
AFIX   0
C4    1    1.224547    0.454346    0.616017    11.00000    0.02711    0.09446 =
         0.03002   -0.01554   -0.00052   -0.00093
AFIX  43
H4    2    1.336699    0.455926    0.612968    11.00000   -1.20000
AFIX   0
C5    1    1.139445    0.555790    0.613080    11.00000    0.03434    0.07349 =
         0.03259   -0.00125   -0.00054   -0.01746
AFIX  43
H5    2    1.193647    0.627488    0.608668    11.00000   -1.20000
AFIX   0
C6    1    0.974713    0.554767    0.616494    11.00000    0.03139    0.04616 =
         0.02944    0.00100   -0.00023   -0.00830
AFIX  43
H6    2    0.917056    0.625324    0.615031    11.00000   -1.20000
AFIX   0
C7    1    0.602585    0.613380    0.679174    11.00000    0.02863    0.02482 =
         0.02430   -0.00245    0.00275   -0.00785
C8    1    0.515429    0.716745    0.653109    11.00000    0.03009    0.02492 =
         0.02391   -0.00199    0.00267   -0.00527
C9    1    0.463888    0.799479    0.712592    11.00000    0.03711    0.02579 =
         0.02266   -0.00069    0.00134   -0.00268
AFIX  43
H9    2    0.481877    0.798154    0.776914    11.00000   -1.20000
AFIX   0
C10   1    0.466075    0.751981    0.562909    11.00000    0.02776    0.02694 =
         0.02457   -0.00338    0.00277   -0.00647
C11   1    0.314194    0.931906    0.509340    11.00000    0.03227    0.03028 =
         0.02541    0.00119   -0.00293   -0.00789
C12   1    0.340538    0.914858    0.417449    11.00000    0.05513    0.03799 =
         0.02738    0.00028    0.00313   -0.00095
AFIX  43
H12   2    0.408830    0.854802    0.398287    11.00000   -1.20000
AFIX   0
C13   1    0.265759    0.986773    0.353495    11.00000    0.06331    0.05017 =
         0.02723    0.00521   -0.00140   -0.00509
AFIX  43
H13   2    0.280855    0.973619    0.290282    11.00000   -1.20000
AFIX   0
C14   1    0.170623    1.076334    0.379818    11.00000    0.05101    0.04714 =
         0.03782    0.00982   -0.01304   -0.00432
AFIX  43
H14   2    0.120449    1.124876    0.335401    11.00000   -1.20000
AFIX   0
C15   1    0.148876    1.094878    0.471800    11.00000    0.05724    0.05150 =
         0.04270   -0.00060   -0.01155    0.01469
AFIX  43
H15   2    0.085325    1.157791    0.490762    11.00000   -1.20000
AFIX   0
C16   1    0.219143    1.022310    0.536972    11.00000    0.05033    0.04734 =
         0.03072   -0.00337   -0.00636    0.01059
AFIX  43
H16   2    0.202022    1.034698    0.600078    11.00000   -1.20000
AFIX   0
HKLF 4
REM  SKM068_0m in P2(1)/c
REM R1 =  0.0428 for    2895 Fo > 4sig(Fo)  and  0.0569 for all    3674 data
REM    199 parameters refined using      0 restraints
END
WGHT      0.0438      0.5341
REM Highest difference peak  0.250,  deepest hole -0.205,  1-sigma level  0.042
Q1    1   0.3338  0.9278  0.4656  11.00000  0.05    0.25
Q2    1   0.4601  0.7151  0.6131  11.00000  0.05    0.24
Q3    1   0.4756  0.7436  0.6819  11.00000  0.05    0.23
Q4    1   0.3248  0.8758  0.5404  11.00000  0.05    0.23
Q5    1   0.9507  0.4033  0.6444  11.00000  0.05    0.22
;
