# Supplementary material for: 3-Oxo-N′,2-diphenyl-2,3-di­hydro-1H-pyrazole-4-carbohydrazide
Source: Acta Crystallogr Sect E Struct Rep Online. 2014 Jun 25;70(Pt 7):o819–20. doi: 10.1107/S1600536814012392 (PMC4120620; doi:10.1107/S1600536814012392)
Supplement: Supplementary file 2 [file e-70-0o819-Isup2.hkl]

#
# h,k,l, Fc-squared, Fo-squared, sigma(Fo-squared), status flag
#
data_I
_shelx_title ' SKM068_0m in P2(1)/c'
_shelx_refln_list_code          4
_shelx_F_calc_maximum      142.10
_exptl_crystal_F_000       616.00
_reflns_d_resolution_high  0.7403

loop_
 _space_group_symop_operation_xyz
 'x, y, z'
 '-x, y+1/2, -z+1/2'
 '-x, -y, -z'
 'x, -y-1/2, z-1/2'

_cell_length_a     8.4488
_cell_length_b    11.5605
_cell_length_c    14.6419
_cell_angle_alpha  90.000
_cell_angle_beta   91.565
_cell_angle_gamma  90.000

_shelx_F_squared_multiplier     1.000

loop_
 _refln_index_h
 _refln_index_k
 _refln_index_l
 _refln_F_squared_calc
 _refln_F_squared_meas
 _refln_F_squared_sigma
 _refln_observed_status
   1   0   0       9208.55       8036.71       220.36 o
   2   0   0          2.30         -0.43         0.68 o
   3   0   0         25.34         32.52         2.39 o
   4   0   0        448.52        429.92        12.45 o
   5   0   0         17.91          9.86         1.70 o
   6   0   0        721.91        752.58        19.90 o
   7   0   0         69.12         76.61         4.31 o
   8   0   0        839.36        743.70        20.72 o
   9   0   0         28.18         35.86         6.93 o
  10   0   0          0.10         -1.29         1.91 o
  11   0   0          0.03          0.81         2.52 o
   1   1   0         25.92          9.41         1.50 o
   2   1   0       3738.28       3699.99        52.24 o
   3   1   0        573.71        552.70         9.70 o
   4   1   0          0.99          2.19         0.57 o
   5   1   0        822.07        822.47        13.11 o
   6   1   0        265.49        270.60         6.33 o
   7   1   0         59.04         65.02         2.82 o
   8   1   0         57.89         54.38         2.68 o
   9   1   0         14.16         13.96         1.68 o
  10   1   0         21.19         16.44         2.31 o
  11   1   0         46.54         50.96         3.22 o
   0   2   0      11959.68      10949.34       216.36 o
   1   2   0       6032.97       6475.53        86.63 o
   2   2   0      20192.26      18979.92       275.20 o
   3   2   0       4510.61       4694.01        63.46 o
   4   2   0       1297.84       1319.84        19.83 o
   5   2   0        365.94        353.49         6.46 o
   6   2   0        106.19         95.77         3.24 o
   7   2   0         10.86          7.40         1.34 o
   8   2   0         18.45         13.70         1.68 o
   9   2   0         29.31         24.23         2.65 o
  10   2   0          3.27          2.00         1.30 o
  11   2   0          0.00         -0.50         1.02 o
   1   3   0        109.83        103.22         2.15 o
   2   3   0        101.71         70.20         2.32 o
   3   3   0        724.95        767.23        10.42 o
   4   3   0       1728.70       1841.00        22.19 o
   5   3   0          8.68          6.69         0.95 o
   6   3   0        329.31        314.11         7.07 o
   7   3   0        237.83        214.46         5.98 o
   8   3   0         54.71         53.86         4.56 o
   9   3   0        133.55        136.49         5.81 o
  10   3   0          9.00          5.52         1.64 o
  11   3   0          0.14         -1.34         1.34 o
   0   4   0        746.47        732.25        16.00 o
   1   4   0         49.02         44.65         1.34 o
   2   4   0          0.94          0.15         0.46 o
   3   4   0       1954.15       2118.95        29.61 o
   4   4   0       4764.96       4665.36        59.32 o
   5   4   0       1187.50       1191.12        20.34 o
   6   4   0          1.32          1.16         0.62 o
   7   4   0         84.36         66.17         3.71 o
   8   4   0         21.51         27.46         3.08 o
   9   4   0         97.08        102.75         5.12 o
  10   4   0          9.33          4.53         1.58 o
  11   4   0         10.08         13.39         3.37 o
   1   5   0          0.04          0.60         0.48 o
   2   5   0        859.33        893.05        12.72 o
   3   5   0         64.20         59.71         1.89 o
   4   5   0        124.42        139.82         2.99 o
   5   5   0         11.70         18.44         1.31 o
   6   5   0       2269.05       2184.83        32.94 o
   7   5   0          0.81          1.46         1.26 o
   8   5   0          1.96          0.18         1.81 o
   9   5   0         24.84         27.35         3.16 o
  10   5   0         12.04         13.31         2.06 o
   0   6   0       2325.88       2485.59        46.95 o
   1   6   0        391.79        396.30         6.20 o
   2   6   0         84.72         97.99         2.48 o
   3   6   0        103.28         93.30         2.46 o
   4   6   0        500.09        452.60         7.82 o
   5   6   0         85.66         80.17         3.06 o
   6   6   0        158.99        154.78         5.13 o
   7   6   0         15.86         17.12         2.21 o
   8   6   0          0.14         -0.48         1.11 o
   9   6   0          0.38          1.12         1.48 o
  10   6   0          7.30         11.70         1.94 o
   1   7   0         44.05         49.25         2.44 o
   2   7   0        106.84        106.23         3.38 o
   3   7   0         39.29         35.15         1.77 o
   4   7   0          0.20          0.92         0.74 o
   5   7   0          1.08          0.30         0.79 o
   6   7   0        194.64        187.28         5.92 o
   7   7   0         23.38         15.16         2.51 o
   8   7   0        130.81        131.90         6.58 o
   9   7   0          8.71          5.44         1.78 o
  10   7   0         20.14         24.44         5.41 o
   0   8   0        495.41        489.44        12.59 o
   1   8   0         70.52         72.63         3.11 o
   2   8   0         13.01         23.32         1.73 o
   3   8   0          0.88          0.15         0.73 o
   4   8   0         95.64         98.52         3.49 o
   5   8   0        497.54        470.48        10.44 o
   6   8   0        135.19        126.63         5.29 o
   7   8   0          0.46         -0.03         2.09 o
   8   8   0          0.12         -0.40         1.29 o
   9   8   0         38.14         44.04         3.73 o
   1   9   0         14.04         14.80         1.71 o
   2   9   0          4.29          3.45         1.12 o
   3   9   0        132.90        119.97         3.92 o
   4   9   0          8.52         10.63         2.28 o
   5   9   0         18.87         20.83         1.97 o
   6   9   0         29.46         29.55         3.12 o
   7   9   0         41.30         39.04         3.73 o
   8   9   0         67.09         79.65         4.72 o
   9   9   0          4.46          0.33         4.11 o
   0  10   0         42.20         34.06         3.63 o
   1  10   0        458.12        451.36        10.11 o
   2  10   0         34.99         29.00         2.31 o
   3  10   0        135.33        118.43         4.32 o
   4  10   0          0.01         -0.25         1.03 o
   5  10   0          1.49          1.17         0.96 o
   6  10   0         11.30         12.17         2.19 o
   7  10   0         67.85         81.28         4.44 o
   8  10   0          3.64          9.99         1.80 o
   1  11   0         68.36         67.74         3.39 o
   2  11   0         22.57         19.86         2.40 o
   3  11   0          4.10          4.50         1.36 o
   4  11   0         13.11         13.55         2.03 o
   5  11   0          1.24         -0.53         1.18 o
   6  11   0          0.26          0.37         1.65 o
   7  11   0          2.89          5.96         2.37 o
   8  11   0          0.08         -2.13         2.13 o
   0  12   0        119.09        100.20         6.04 o
   1  12   0         87.30        101.37         4.29 o
   2  12   0         74.35         76.16         3.95 o
   3  12   0         15.51         13.19         1.97 o
   4  12   0          9.60          7.33         1.50 o
   5  12   0          0.15         -1.28         1.28 o
   6  12   0         13.79         12.49         2.05 o
   7  12   0          6.06          3.40         1.86 o
   1  13   0        115.16        136.78         5.50 o
   2  13   0          5.30          2.67         1.41 o
   3  13   0          2.18         -0.65         1.07 o
   4  13   0          0.15          1.50         1.06 o
   5  13   0         18.70         24.85         3.62 o
   6  13   0          0.29          2.11         1.57 o
   0  14   0         21.43         16.18         3.48 o
   1  14   0          0.03         -0.01         1.15 o
   2  14   0          0.54          0.44         1.30 o
   3  14   0          2.43         -0.54         1.21 o
   4  14   0         29.71         31.22         4.44 o
   5  14   0         23.27         22.87         5.54 o
   1  15   0          6.71          3.28         1.47 o
   2  15   0         26.61         35.57         3.88 o
   3  15   0          0.33         -1.21         1.21 o
 -11   1   1         29.05         34.21         4.97 o
 -10   1   1         12.14          9.06         1.51 o
  -9   1   1          2.55          1.31         1.11 o
  -8   1   1        153.66        137.95         4.58 o
  -7   1   1        115.97        107.63         3.77 o
  -6   1   1        418.53        408.17         8.67 o
  -5   1   1         79.07         84.27         3.35 o
  -4   1   1         28.43         35.01         1.50 o
  -3   1   1       2978.96       3139.62        47.20 o
  -2   1   1      15759.76      15746.41       268.94 o
  -1   1   1        215.12        184.86         2.82 o
   0   1   1         58.58         59.97         1.49 o
   1   1   1       3217.40       3160.11        49.79 o
   2   1   1       1175.84       1102.45        16.09 o
   3   1   1       2773.05       2704.57        35.24 o
   4   1   1       1054.09       1071.02        15.26 o
   5   1   1         57.56         36.79         1.47 o
   6   1   1        283.09        253.82         6.64 o
   7   1   1         47.19         57.48         2.44 o
   8   1   1        131.94        115.81         3.66 o
   9   1   1         39.04         28.03         2.66 o
  10   1   1         47.99         52.34         3.77 o
  11   1   1         93.34        104.07         6.56 o
 -11   2   1          1.01          0.57         1.96 o
 -10   2   1          0.21         -0.44         1.03 o
  -9   2   1          1.58          2.35         0.99 o
  -8   2   1          0.47         -0.84         1.17 o
  -7   2   1        217.69        207.05         5.61 o
  -6   2   1        600.21        576.76        11.42 o
  -5   2   1        122.00        126.37         3.03 o
  -4   2   1          8.42          6.09         0.59 o
  -3   2   1       2595.31       2507.22        33.02 o
  -2   2   1       7728.42       7711.31        94.97 o
  -1   2   1         31.94         27.42         1.00 o
   0   2   1        747.90        671.56         9.10 o
   1   2   1       2708.52       2945.78        32.86 o
   2   2   1       8323.52       8031.55       118.66 o
   3   2   1         53.57         64.25         1.79 o
   4   2   1        526.29        531.96         7.87 o
   5   2   1        171.35        177.87         4.32 o
   6   2   1        247.33        245.14         5.69 o
   7   2   1         34.75         31.01         2.43 o
   8   2   1          2.44          2.11         1.31 o
   9   2   1          7.51          7.19         1.78 o
  10   2   1          8.64          7.79         1.60 o
  11   2   1         11.31          6.99         1.85 o
 -11   3   1         58.31         64.02         4.28 o
 -10   3   1         22.46         20.85         3.43 o
  -9   3   1          7.46          6.20         1.53 o
  -8   3   1         11.81         13.12         1.71 o
  -7   3   1          0.00         -0.23         0.89 o
  -6   3   1         57.63         60.95         2.89 o
  -5   3   1        654.01        646.05        11.51 o
  -4   3   1       2571.00       2566.63        31.57 o
  -3   3   1       1786.99       1899.86        26.30 o
  -2   3   1       1814.16       1932.74        25.63 o
  -1   3   1        209.13        217.85         3.59 o
   0   3   1         62.59         77.79         1.69 o
   1   3   1        390.55        395.59         5.55 o
   2   3   1        793.99        765.64        10.13 o
   3   3   1        249.96        268.57         4.61 o
   4   3   1        598.60        553.56         8.38 o
   5   3   1          5.01          2.38         0.80 o
   6   3   1        221.25        220.15         6.29 o
   7   3   1          0.01         -0.94         0.94 o
   8   3   1          2.93          2.06         1.26 o
   9   3   1          5.41          6.54         1.61 o
  10   3   1          0.62         -0.17         1.17 o
  11   3   1          0.33         -0.13         1.74 o
 -11   4   1          2.96          6.60         4.74 o
 -10   4   1          3.72          4.86         1.57 o
  -9   4   1         13.34         16.31         2.40 o
  -8   4   1         19.33         22.66         2.11 o
  -7   4   1        196.22        192.01         5.86 o
  -6   4   1        804.03        737.23        14.24 o
  -5   4   1        299.49        291.05         6.41 o
  -4   4   1         67.45         53.41         1.56 o
  -3   4   1        733.12        762.03        12.36 o
  -2   4   1        822.29        824.03        12.27 o
  -1   4   1        574.88        585.92         8.48 o
   0   4   1       1666.52       1740.28        24.18 o
   1   4   1         73.68         67.02         1.57 o
   2   4   1       6313.07       6527.48        77.79 o
   3   4   1        645.60        735.62        11.01 o
   4   4   1       1689.51       1648.93        21.67 o
   5   4   1         44.38         47.73         2.37 o
   6   4   1          4.83          7.58         1.43 o
   7   4   1        262.66        266.36         8.10 o
   8   4   1        163.98        174.78         6.47 o
   9   4   1          1.79         -1.06         1.06 o
  10   4   1        121.68        142.31         9.02 o
 -10   5   1          0.05         -1.29         1.29 o
  -9   5   1         25.53         26.18         2.96 o
  -8   5   1        145.89        159.42         5.13 o
  -7   5   1        581.60        583.21        13.04 o
  -6   5   1       1427.71       1367.30        26.74 o
  -5   5   1        393.01        379.95         7.55 o
  -4   5   1         15.38         20.20         1.31 o
  -3   5   1         37.23         41.44         2.02 o
  -2   5   1        210.63        202.47         4.28 o
  -1   5   1         15.12         18.25         1.00 o
   0   5   1       1638.65       1720.17        23.16 o
   1   5   1       2207.32       2347.73        29.92 o
   2   5   1       2789.90       2893.99        38.11 o
   3   5   1        240.95        238.07         3.96 o
   4   5   1        403.33        366.11         7.33 o
   5   5   1          4.90          3.63         1.13 o
   6   5   1         11.97         10.65         1.68 o
   7   5   1        169.60        161.27         6.06 o
   8   5   1         38.57         37.12         3.34 o
   9   5   1          0.41          2.81         1.26 o
  10   5   1          0.29          0.21         1.21 o
 -10   6   1          9.62          6.80         1.81 o
  -9   6   1          4.99          3.41         1.65 o
  -8   6   1          2.61          5.36         1.81 o
  -7   6   1        160.35        147.53         4.99 o
  -6   6   1        333.60        346.47         7.85 o
  -5   6   1         47.90         44.52         2.19 o
  -4   6   1         65.28         61.73         2.17 o
  -3   6   1          7.03          7.06         1.00 o
  -2   6   1          3.97          4.59         1.08 o
  -1   6   1         37.03         51.40         1.70 o
   0   6   1         23.87         32.93         1.31 o
   1   6   1        269.16        305.11         5.02 o
   2   6   1         90.05        115.20         2.77 o
   3   6   1        512.87        545.14         9.31 o
   4   6   1        368.23        367.99         6.94 o
   5   6   1         63.62         56.51         2.87 o
   6   6   1         80.65         76.48         3.52 o
   7   6   1        188.44        186.16         6.58 o
   8   6   1         88.52         86.33         4.56 o
   9   6   1         26.45         28.28         2.92 o
  10   6   1         52.25         61.27         4.26 o
 -10   7   1         67.50         80.93         6.91 o
  -9   7   1        152.75        144.61         7.21 o
  -8   7   1        299.31        274.99        11.20 o
  -7   7   1        163.14        156.32         5.18 o
  -6   7   1          0.06          0.20         0.93 o
  -5   7   1        102.10         94.59         3.52 o
  -4   7   1         22.70         24.33         1.82 o
  -3   7   1         48.77         37.67         1.81 o
  -2   7   1        290.85        290.43         6.27 o
  -1   7   1        821.07        832.45        13.74 o
   0   7   1        584.33        550.21         8.69 o
   1   7   1        112.54        114.93         2.81 o
   2   7   1         26.00         32.76         1.68 o
   3   7   1         81.00         78.66         2.27 o
   4   7   1        256.00        255.57         6.11 o
   5   7   1         65.61         63.51         3.16 o
   6   7   1        469.88        457.64        10.61 o
   7   7   1         29.74         23.81         2.68 o
   8   7   1         41.50         42.93         6.62 o
   9   7   1          1.35         -1.58         1.58 o
  10   7   1          4.14          4.54         4.74 o
  -9   8   1         19.05         16.59         3.76 o
  -8   8   1          8.14          7.97         3.08 o
  -7   8   1          5.97          5.68         1.91 o
  -6   8   1          1.42          1.92         1.07 o
  -5   8   1         66.91         58.81         2.99 o
  -4   8   1          1.51          0.96         0.88 o
  -3   8   1         14.22         10.63         1.42 o
  -2   8   1         17.34         12.76         1.45 o
  -1   8   1         95.83         89.11         3.61 o
   0   8   1        240.67        226.15         5.05 o
   1   8   1          4.26          4.80         1.00 o
   2   8   1         35.93         37.05         1.94 o
   3   8   1        210.68        197.73         5.05 o
   4   8   1        200.65        186.25         4.69 o
   5   8   1         35.82         35.65         3.57 o
   6   8   1          0.29          0.72         1.21 o
   7   8   1         32.08         31.03         3.13 o
   8   8   1        112.64        127.82         5.91 o
   9   8   1          2.34          2.94         1.35 o
  -9   9   1          6.84          3.09         1.49 o
  -8   9   1         17.95         10.39         3.28 o
  -7   9   1          4.38          4.31         1.64 o
  -6   9   1          0.00          0.11         0.95 o
  -5   9   1          2.17          0.94         1.09 o
  -4   9   1        350.66        326.88         8.20 o
  -3   9   1        313.75        328.87         7.54 o
  -2   9   1        280.98        271.17         6.54 o
  -1   9   1        259.76        256.87         6.18 o
   0   9   1        307.72        291.75         7.14 o
   1   9   1        171.68        167.58         4.65 o
   2   9   1          2.86          1.40         0.90 o
   3   9   1         43.65         45.26         2.54 o
   4   9   1        108.15         85.22         3.32 o
   5   9   1        111.61        144.74         6.21 o
   6   9   1         23.25         25.77         3.01 o
   7   9   1         25.09         31.18         3.36 o
   8   9   1         54.92         61.23         4.29 o
   9   9   1          7.22          4.00         2.32 o
  -8  10   1         17.71         16.42         2.30 o
  -7  10   1          8.08          9.20         2.40 o
  -6  10   1          0.11         -0.84         0.84 o
  -5  10   1         15.66         18.75         2.48 o
  -4  10   1          7.95          9.41         1.69 o
  -3  10   1          1.95          1.87         1.21 o
  -2  10   1          4.82          2.37         1.14 o
  -1  10   1         18.34         13.60         1.79 o
   0  10   1          6.27          6.88         1.45 o
   1  10   1          1.44          2.04         1.25 o
   2  10   1          0.45          0.52         0.97 o
   3  10   1        261.19        271.89         7.26 o
   4  10   1        266.90        274.16         7.21 o
   5  10   1         12.11         12.28         2.26 o
   6  10   1          0.42          0.00         1.20 o
   7  10   1         71.06         75.12         4.15 o
   8  10   1         24.83         35.23         3.72 o
  -8  11   1          2.07          4.95         2.62 o
  -7  11   1          4.14          8.50         2.08 o
  -6  11   1         78.10         92.25         5.20 o
  -5  11   1         48.46         39.04         3.13 o
  -4  11   1         16.44         10.17         1.84 o
  -3  11   1          2.04          0.38         1.12 o
  -2  11   1         17.17         17.18         2.08 o
  -1  11   1          1.58         -0.23         1.03 o
   0  11   1        338.66        335.43         8.46 o
   1  11   1        151.38        158.31         5.21 o
   2  11   1         24.35         21.01         2.45 o
   3  11   1          0.98          0.56         1.08 o
   4  11   1         10.46          3.96         2.84 o
   5  11   1          0.79          2.98         1.54 o
   6  11   1         29.90         26.29         3.30 o
   7  11   1          0.68         -0.26         1.57 o
   8  11   1         11.95         10.50         3.09 o
  -7  12   1          7.02          7.22         1.71 o
  -6  12   1         38.97         52.91         4.16 o
  -5  12   1         33.13         35.82         2.92 o
  -4  12   1          0.97         -0.04         1.17 o
  -3  12   1         17.49         17.34         2.27 o
  -2  12   1         23.70         27.67         2.78 o
  -1  12   1          6.50          5.74         1.57 o
   0  12   1         77.39         72.30         3.62 o
   1  12   1         21.49         20.75         2.51 o
   2  12   1        127.74        129.58         6.18 o
   3  12   1         65.21         70.82         3.60 o
   4  12   1         35.30         40.30         2.58 o
   5  12   1          2.08         -0.03         1.78 o
   6  12   1          4.14         -0.72         1.26 o
   7  12   1         46.37         60.69         4.12 o
  -6  13   1          6.05          9.12         1.90 o
  -5  13   1          0.09          0.99         1.28 o
  -4  13   1          2.33          0.74         1.20 o
  -3  13   1          8.98          7.16         1.57 o
  -2  13   1          5.35          2.03         1.52 o
  -1  13   1        169.65        177.86         6.43 o
   0  13   1        126.36        111.56         4.95 o
   1  13   1          1.45          1.37         1.24 o
   2  13   1         49.32         48.51         3.21 o
   3  13   1         66.34         70.96         3.90 o
   4  13   1         59.46         63.64         5.29 o
   5  13   1         10.82         20.28         3.08 o
   6  13   1          3.47          1.12         2.12 o
  -5  14   1          2.54          2.22         2.13 o
  -4  14   1          2.99          1.55         1.14 o
  -3  14   1          1.25          2.05         1.24 o
  -2  14   1          4.78          4.25         1.38 o
  -1  14   1         72.26         93.07         4.89 o
   0  14   1         82.04         82.81         4.25 o
   1  14   1         50.37         56.37         3.60 o
   2  14   1         10.39         11.33         1.87 o
   3  14   1          7.31          7.44         2.35 o
   4  14   1          1.47          0.67         2.75 o
  -3  15   1         24.15         36.85         3.86 o
  -2  15   1          2.60          0.74         1.32 o
  -1  15   1          2.96          2.95         1.40 o
   0  15   1          0.01         -1.07         1.09 o
   1  15   1          0.14         -0.56         1.63 o
   2  15   1          5.01          4.37         1.56 o
   3  15   1         26.29         30.91         4.13 o
 -11   0   2         35.77         50.78         5.16 o
 -10   0   2         16.29         15.35         2.99 o
  -9   0   2          5.30          4.47         1.84 o
  -8   0   2        127.04        119.12         6.06 o
  -7   0   2         43.78         39.91         3.46 o
  -6   0   2        324.27        347.28        15.50 o
  -5   0   2        820.61        886.51        22.18 o
  -4   0   2       1579.21       1659.13        31.81 o
  -3   0   2        921.50        936.75        17.00 o
  -2   0   2         69.09         66.57         2.05 o
  -1   0   2        215.21        232.14         4.58 o
   0   0   2       3550.19       3605.14        72.09 o
   1   0   2       2592.84       2507.21        45.87 o
   2   0   2        475.38        426.14         9.27 o
   3   0   2        910.59        911.56        15.89 o
   4   0   2       5298.06       5563.25        93.82 o
   5   0   2         14.31         10.79         1.35 o
   6   0   2        130.17        127.56         5.95 o
   7   0   2         48.62         45.81         3.53 o
   8   0   2          3.82          3.41         2.10 o
   9   0   2         49.41         53.73         5.25 o
  10   0   2         10.05          8.96         3.46 o
  11   0   2          9.48          3.76         2.62 o
 -11   1   2         19.10         16.43         1.89 o
 -10   1   2         31.09         34.42         2.84 o
  -9   1   2        109.68        109.22         4.82 o
  -8   1   2         65.37         72.04         3.32 o
  -7   1   2        112.16        113.33         4.00 o
  -6   1   2          7.63          6.60         1.25 o
  -5   1   2         59.92         56.45         1.87 o
  -4   1   2        233.28        227.10         3.92 o
  -3   1   2       1186.99       1254.13        16.36 o
  -2   1   2       7084.06       7482.18        92.14 o
  -1   1   2       8688.70       8968.10       119.58 o
   0   1   2       1741.42       1566.28        23.65 o
   1   1   2       3120.71       3084.09        72.73 o
   2   1   2         22.53         22.14         0.92 o
   3   1   2          7.62          9.56         0.62 o
   4   1   2        214.45        201.20         4.25 o
   5   1   2         53.64         48.62         2.37 o
   6   1   2          0.29          0.39         0.75 o
   7   1   2         11.52          9.25         1.43 o
   8   1   2          6.76          6.20         1.26 o
   9   1   2         26.87         17.19         3.02 o
  10   1   2          2.10          1.68         1.42 o
  11   1   2         15.06         14.15         3.63 o
 -11   2   2         10.22         10.30         2.21 o
 -10   2   2         43.56         42.53         2.88 o
  -9   2   2          0.69          0.50         1.01 o
  -8   2   2         76.45         77.59         3.71 o
  -7   2   2         12.57         10.35         1.67 o
  -6   2   2        104.05         99.77         3.53 o
  -5   2   2         14.73         11.78         1.25 o
  -4   2   2        448.73        459.08         7.64 o
  -3   2   2         80.69         79.72         2.23 o
  -2   2   2         40.86         47.73         1.26 o
  -1   2   2        454.25        431.87         6.18 o
   0   2   2        170.37        153.86         2.52 o
   1   2   2       5429.46       5610.23        78.74 o
   2   2   2       2699.82       2666.56        40.17 o
   3   2   2        146.47        154.21         3.30 o
   4   2   2        284.31        271.65         4.83 o
   5   2   2          8.35          8.61         1.02 o
   6   2   2         47.93         47.49         2.45 o
   7   2   2          0.70          0.97         0.98 o
   8   2   2          1.50          0.60         1.08 o
   9   2   2         99.65        101.39         4.52 o
  10   2   2         38.53         43.99         3.06 o
  11   2   2          8.32          4.36         2.66 o
 -11   3   2          7.31          6.66         3.56 o
 -10   3   2         14.14         10.97         1.54 o
  -9   3   2          5.45          4.96         1.31 o
  -8   3   2          0.18         -0.36         1.03 o
  -7   3   2         54.88         51.65         2.91 o
  -6   3   2          2.77          6.21         1.20 o
  -5   3   2       2426.67       2467.17        36.49 o
  -4   3   2       4943.67       5144.52        61.94 o
  -3   3   2         59.57         54.95         1.57 o
  -2   3   2       3234.31       3376.30        42.31 o
  -1   3   2         37.07         35.86         1.13 o
   0   3   2          2.73          0.71         0.41 o
   1   3   2       1355.80       1474.75        18.04 o
   2   3   2        892.30        896.21        13.73 o
   3   3   2        325.57        346.10         7.18 o
   4   3   2        545.72        589.54         8.82 o
   5   3   2        255.51        253.86         5.57 o
   6   3   2        268.09        248.74         6.52 o
   7   3   2          1.18          2.01         1.15 o
   8   3   2          5.41          3.37         1.65 o
   9   3   2        199.58        199.12         6.95 o
  10   3   2          4.63          0.90         1.51 o
  11   3   2         17.32         24.21         6.35 o
 -10   4   2         37.29         41.67         4.13 o
  -9   4   2          3.19          1.23         1.37 o
  -8   4   2          0.26          0.55         1.09 o
  -7   4   2         16.92         23.60         2.51 o
  -6   4   2         10.96          9.56         1.56 o
  -5   4   2        330.00        321.95         6.62 o
  -4   4   2         70.47         78.90         1.97 o
  -3   4   2         20.38         33.27         1.30 o
  -2   4   2        586.88        612.35         8.72 o
  -1   4   2       1292.45       1349.42        16.95 o
   0   4   2        454.09        474.37         7.08 o
   1   4   2        115.07        107.59         1.96 o
   2   4   2         98.01         99.29         2.16 o
   3   4   2         63.58         70.92         1.73 o
   4   4   2         74.98         62.26         1.81 o
   5   4   2          0.14          0.11         0.68 o
   6   4   2          7.38          6.48         1.39 o
   7   4   2        378.39        384.60        10.32 o
   8   4   2         40.40         48.02         3.39 o
   9   4   2         13.06          8.99         1.85 o
  10   4   2         14.20         15.55         2.97 o
 -10   5   2         59.36         67.36         4.69 o
  -9   5   2          0.79          1.23         0.92 o
  -8   5   2         17.07         17.49         2.04 o
  -7   5   2         15.81         13.42         1.89 o
  -6   5   2       2157.87       2117.38        46.50 o
  -5   5   2         11.81          6.70         1.17 o
  -4   5   2         29.47         24.17         1.47 o
  -3   5   2        141.34        134.89         2.97 o
  -2   5   2       2168.11       2414.23        30.99 o
  -1   5   2        446.26        452.92         6.52 o
   0   5   2         10.53          8.78         0.90 o
   1   5   2        311.94        327.53         5.11 o
   2   5   2       1212.46       1298.40        16.42 o
   3   5   2         34.45         33.39         1.29 o
   4   5   2         64.28         78.04         2.61 o
   5   5   2          1.98          2.11         1.00 o
   6   5   2        607.11        588.91        12.21 o
   7   5   2        287.52        278.96         7.89 o
   8   5   2         18.66         19.15         2.57 o
   9   5   2          3.86          5.35         1.61 o
  10   5   2        105.23        117.02         7.76 o
 -10   6   2          1.73          2.68         1.47 o
  -9   6   2         33.34         30.05         3.56 o
  -8   6   2        117.67        108.87         4.79 o
  -7   6   2        120.63        120.76         5.06 o
  -6   6   2          9.00          7.58         1.51 o
  -5   6   2          2.64          2.34         0.86 o
  -4   6   2         88.56         83.85         2.60 o
  -3   6   2        144.23        131.80         3.33 o
  -2   6   2         30.24         30.28         1.48 o
  -1   6   2        176.65        210.29         3.87 o
   0   6   2          0.15          0.13         0.47 o
   1   6   2        917.15        958.14        13.13 o
   2   6   2          2.57          2.46         0.50 o
   3   6   2          5.34          4.66         0.87 o
   4   6   2         25.47         28.80         2.02 o
   5   6   2        775.02        775.61        15.13 o
   6   6   2        102.45        111.34         4.16 o
   7   6   2         70.62         66.04         3.61 o
   8   6   2          9.32          9.18         1.73 o
   9   6   2          8.98          7.94         1.67 o
  10   6   2         25.73         29.20         2.69 o
 -10   7   2         46.83         47.52         6.64 o
  -9   7   2         37.28         32.35         3.73 o
  -8   7   2        127.50        119.16         4.91 o
  -7   7   2          7.16          8.66         2.14 o
  -6   7   2        427.82        418.15         9.88 o
  -5   7   2         17.08         11.64         1.75 o
  -4   7   2         45.86         52.57         2.39 o
  -3   7   2        315.28        314.96         6.83 o
  -2   7   2        193.90        184.14         5.03 o
  -1   7   2        280.37        298.68         5.45 o
   0   7   2        813.02        798.28        11.91 o
   1   7   2        137.58        122.13         2.80 o
   2   7   2        550.08        566.04         8.90 o
   3   7   2         94.12         83.47         2.49 o
   4   7   2         25.24         25.87         2.23 o
   5   7   2          7.46          5.12         1.42 o
   6   7   2         73.89         69.89         3.41 o
   7   7   2          4.13          2.37         1.33 o
   8   7   2          3.78          4.58         1.55 o
   9   7   2          0.00         -1.40         1.40 o
  10   7   2         29.59         41.24        10.52 o
  -9   8   2         47.48         50.53         4.97 o
  -8   8   2          3.40          3.04         1.62 o
  -7   8   2          4.25          4.96         1.39 o
  -6   8   2          3.19          3.25         1.27 o
  -5   8   2          5.16          1.43         1.08 o
  -4   8   2         53.45         48.03         2.50 o
  -3   8   2          1.68          1.29         0.97 o
  -2   8   2         20.52         18.41         1.79 o
  -1   8   2        430.75        411.97         8.40 o
   0   8   2         74.97         68.73         2.36 o
   1   8   2        188.19        203.40         4.76 o
   2   8   2        140.43        154.11         4.00 o
   3   8   2        328.98        317.44         6.02 o
   4   8   2          1.31          2.70         1.25 o
   5   8   2         34.84         37.60         2.85 o
   6   8   2         33.94         41.66         3.16 o
   7   8   2         11.32         10.71         2.00 o
   8   8   2          1.12         -1.41         1.41 o
   9   8   2          5.31          3.00         1.27 o
  -9   9   2          2.72          2.76         2.14 o
  -8   9   2          6.61          2.64         1.55 o
  -7   9   2         34.33         47.41         3.18 o
  -6   9   2         35.93         34.00         2.87 o
  -5   9   2         13.58         12.81         1.91 o
  -4   9   2          0.87         -0.17         0.98 o
  -3   9   2         54.43         49.64         2.61 o
  -2   9   2         22.63         24.11         2.11 o
  -1   9   2         83.71         90.10         3.33 o
   0   9   2          0.01          0.54         0.91 o
   1   9   2        977.49        941.54        16.56 o
   2   9   2        205.44        206.92         5.33 o
   3   9   2        419.00        388.68         8.27 o
   4   9   2        380.71        385.68        11.74 o
   5   9   2         66.61         62.56         3.87 o
   6   9   2         65.19         72.71         4.01 o
   7   9   2         38.19         39.45         3.37 o
   8   9   2         34.34         33.43         4.98 o
   9   9   2          1.16         -2.67         2.67 o
  -8  10   2          2.43          6.60         1.63 o
  -7  10   2          0.59          1.26         0.98 o
  -6  10   2         46.75         41.40         3.08 o
  -5  10   2          0.02          1.67         1.17 o
  -4  10   2        373.23        363.20        10.99 o
  -3  10   2        108.11        113.07         4.13 o
  -2  10   2          2.82          2.23         1.15 o
  -1  10   2        145.01        140.04         4.44 o
   0  10   2        223.93        211.23         6.00 o
   1  10   2        195.72        205.36         5.85 o
   2  10   2          8.07          6.68         1.29 o
   3  10   2         80.60         82.19         3.13 o
   4  10   2         57.50         39.53         3.40 o
   5  10   2         60.38         52.32         3.78 o
   6  10   2          0.39         -1.27         1.27 o
   7  10   2          2.26          0.59         1.88 o
   8  10   2          2.71          2.94         1.59 o
  -8  11   2          2.66          1.17         2.02 o
  -7  11   2         25.14         23.61         2.93 o
  -6  11   2         17.28         14.83         1.92 o
  -5  11   2          2.22          2.62         2.22 o
  -4  11   2         10.96         12.43         2.01 o
  -3  11   2         10.82          9.64         1.75 o
  -2  11   2          0.00         -0.36         0.99 o
  -1  11   2         15.81         12.47         1.87 o
   0  11   2         52.00         48.91         2.93 o
   1  11   2        198.35        182.71         6.09 o
   2  11   2         56.06         46.06         2.98 o
   3  11   2         57.48         64.12         3.04 o
   4  11   2          8.18          7.25         2.80 o
   5  11   2          0.40          0.95         1.40 o
   6  11   2          0.00          0.01         1.23 o
   7  11   2          8.63          4.70         2.14 o
  -7  12   2          5.91          2.02         1.82 o
  -6  12   2         24.21         21.55         2.12 o
  -5  12   2          4.11         -0.60         1.41 o
  -4  12   2          3.21          1.97         1.15 o
  -3  12   2          1.59          0.41         1.29 o
  -2  12   2          0.86          0.11         1.15 o
  -1  12   2         14.83         13.31         1.86 o
   0  12   2         16.01         12.83         2.14 o
   1  12   2          2.98          2.40         1.36 o
   2  12   2         24.16         16.90         2.15 o
   3  12   2         62.23         65.25         3.28 o
   4  12   2          4.78          1.09         1.45 o
   5  12   2         21.72         15.22         2.52 o
   6  12   2         24.71         22.51         2.80 o
   7  12   2          8.93          3.23         2.09 o
  -6  13   2         35.11         35.37         2.80 o
  -5  13   2          7.59         16.20         2.01 o
  -4  13   2          3.17          1.22         1.28 o
  -3  13   2         67.68         86.87         4.31 o
  -2  13   2          6.28          3.72         1.54 o
  -1  13   2         32.89         36.52         3.25 o
   0  13   2         33.83         35.75         3.01 o
   1  13   2          8.20          6.85         1.54 o
   2  13   2         77.91         82.37         3.99 o
   3  13   2          0.39         -0.85         0.85 o
   4  13   2          8.43          7.49         2.91 o
   5  13   2         23.13         25.73         5.34 o
   6  13   2          4.35          5.13         3.37 o
  -4  14   2         19.33         24.55         2.70 o
  -3  14   2        108.27        130.05         5.76 o
  -2  14   2         23.51         25.92         2.76 o
  -1  14   2          4.55          1.52         1.76 o
   0  14   2         11.38         14.48         2.24 o
   1  14   2          5.31          4.78         2.63 o
   2  14   2          0.32         -1.04         1.04 o
   3  14   2         14.00         11.51         2.19 o
   4  14   2         57.38         69.17         6.66 o
  -2  15   2         11.19          5.39         1.88 o
  -1  15   2          0.20         -0.11         1.18 o
   0  15   2         31.59         31.43         3.52 o
   1  15   2         15.15         19.31         2.60 o
   2  15   2         45.76         50.41         3.39 o
 -11   1   3          2.31         -0.27         2.20 o
 -10   1   3          1.19          0.44         1.14 o
  -9   1   3         16.75         10.75         1.86 o
  -8   1   3         21.43         19.07         2.32 o
  -7   1   3          1.24          1.28         0.99 o
  -6   1   3         51.60         54.49         2.62 o
  -5   1   3        438.05        450.53         8.51 o
  -4   1   3        460.05        456.02         6.65 o
  -3   1   3         66.70         94.98         2.03 o
  -2   1   3        874.63        855.66        10.95 o
  -1   1   3        585.91        518.37         7.31 o
   0   1   3       7205.73       7653.09       102.20 o
   1   1   3       4159.82       4595.06        72.37 o
   2   1   3          6.85         10.24         0.71 o
   3   1   3         11.54         14.77         0.64 o
   4   1   3        723.34        759.47        11.87 o
   5   1   3        642.88        632.13        11.42 o
   6   1   3          4.66          5.13         1.03 o
   7   1   3        102.05         89.45         2.90 o
   8   1   3          4.70          3.82         1.47 o
   9   1   3         68.68         86.59         5.04 o
  10   1   3          7.75          2.92         1.65 o
  11   1   3        114.48        154.72        14.20 o
 -11   2   3         12.30         10.15         1.76 o
 -10   2   3          0.23          0.05         1.11 o
  -9   2   3          0.50          0.00         1.11 o
  -8   2   3         40.58         39.61         2.87 o
  -7   2   3          0.03         -0.26         0.99 o
  -6   2   3         12.28         11.23         1.55 o
  -5   2   3        192.09        203.85         4.33 o
  -4   2   3       2090.89       2281.99        29.39 o
  -3   2   3       1033.24       1011.09        13.56 o
  -2   2   3       1467.68       1381.74        17.22 o
  -1   2   3        553.30        521.66         7.13 o
   0   2   3       3299.91       3388.84        42.00 o
   1   2   3        192.24        179.30         3.49 o
   2   2   3         37.60         40.00         1.51 o
   3   2   3        896.08        896.40        13.06 o
   4   2   3        136.45        126.31         2.49 o
   5   2   3        127.57        145.71         3.57 o
   6   2   3        137.35        137.79         4.26 o
   7   2   3         81.66         81.42         3.32 o
   8   2   3         49.56         48.87         3.77 o
   9   2   3        186.90        195.26         7.92 o
  10   2   3         60.71         71.41         5.99 o
  11   2   3          2.87          0.44         1.84 o
 -11   3   3          0.03         -1.18         1.18 o
 -10   3   3          0.40          1.64         1.22 o
  -9   3   3         42.33         46.94         3.18 o
  -8   3   3         18.53         17.31         2.30 o
  -7   3   3         49.08         48.42         2.96 o
  -6   3   3         31.07         32.61         2.25 o
  -5   3   3        101.78         93.27         2.89 o
  -4   3   3         25.31         17.59         1.21 o
  -3   3   3         46.12         39.61         1.34 o
  -2   3   3         64.77         57.86         1.43 o
  -1   3   3        118.76        122.30         2.42 o
   0   3   3        401.31        433.23         6.33 o
   1   3   3       1810.45       1813.91        27.22 o
   2   3   3         26.06         28.02         0.83 o
   3   3   3         52.06         41.31         1.35 o
   4   3   3          6.38          6.01         0.61 o
   5   3   3          3.27          3.33         0.76 o
   6   3   3         40.75         42.30         2.61 o
   7   3   3        182.41        200.10         6.35 o
   8   3   3         24.91         28.46         2.57 o
   9   3   3          8.01          4.75         3.22 o
  10   3   3          1.59         -1.41         1.56 o
  11   3   3          6.16          4.33         4.12 o
 -10   4   3        108.88        129.65         6.88 o
  -9   4   3          3.58          3.53         1.34 o
  -8   4   3          7.10          4.99         1.54 o
  -7   4   3         82.93         69.00         3.52 o
  -6   4   3        357.31        330.12         7.86 o
  -5   4   3        170.82        153.82         4.58 o
  -4   4   3        158.44        134.70         3.27 o
  -3   4   3        729.43        835.27        10.85 o
  -2   4   3        353.03        336.78         5.49 o
  -1   4   3        913.25        919.38        12.39 o
   0   4   3          1.49          3.26         0.52 o
   1   4   3         18.84         19.89         0.69 o
   2   4   3        179.30        174.92         3.19 o
   3   4   3        252.28        306.77         5.03 o
   4   4   3         26.03         31.50         1.34 o
   5   4   3         84.50         72.54         2.64 o
   6   4   3       1619.37       1532.13        30.89 o
   7   4   3         58.00         61.39         3.38 o
   8   4   3         78.29         92.14         4.34 o
   9   4   3          1.79          2.46         1.20 o
  10   4   3         12.43         11.47         1.83 o
 -10   5   3          0.03         -1.09         1.35 o
  -9   5   3         13.50          9.31         2.54 o
  -8   5   3          3.15          2.05         1.71 o
  -7   5   3         41.28         41.98         3.63 o
  -6   5   3         77.95         76.01         3.34 o
  -5   5   3         46.02         49.88         2.32 o
  -4   5   3        124.30        118.80         3.79 o
  -3   5   3        213.34        189.21         4.14 o
  -2   5   3        121.80        103.58         2.52 o
  -1   5   3       1468.96       1432.89        18.21 o
   0   5   3        448.25        455.77         6.54 o
   1   5   3        198.69        209.34         3.34 o
   2   5   3          4.10          8.05         0.76 o
   3   5   3          2.98          7.32         0.73 o
   4   5   3         74.94         67.29         2.00 o
   5   5   3       1075.57       1042.37        19.08 o
   6   5   3         86.71         93.02         3.59 o
   7   5   3         84.04         89.62         3.98 o
   8   5   3          6.51          5.81         1.61 o
   9   5   3          0.35          0.68         1.15 o
  10   5   3          0.51          4.40         1.68 o
 -10   6   3         14.26         14.77         2.62 o
  -9   6   3        174.11        157.74         6.67 o
  -8   6   3        446.24        428.65        15.72 o
  -7   6   3        245.89        243.08         8.02 o
  -6   6   3        179.87        187.29         5.77 o
  -5   6   3          5.56          5.13         1.27 o
  -4   6   3         52.25         54.86         2.24 o
  -3   6   3        334.73        363.06         6.47 o
  -2   6   3        294.19        321.01         5.85 o
  -1   6   3          7.90          7.49         0.80 o
   0   6   3       1050.76       1103.95        14.45 o
   1   6   3        603.19        666.44         9.54 o
   2   6   3        150.24        178.29         3.62 o
   3   6   3          3.55          3.89         0.83 o
   4   6   3        340.03        324.29         7.29 o
   5   6   3       1043.14        993.56        18.60 o
   6   6   3        183.40        185.87         5.55 o
   7   6   3        182.89        186.56         8.55 o
   8   6   3         82.78         83.73         4.41 o
   9   6   3         45.90         42.37         3.15 o
  10   6   3         15.36         15.36         2.28 o
 -10   7   3          0.20          0.22         9.07 o
  -9   7   3          1.49          0.81         1.38 o
  -8   7   3         23.71         26.88         2.61 o
  -7   7   3          1.71          0.80         1.80 o
  -6   7   3        189.79        200.34         7.19 o
  -5   7   3          3.88          1.89         1.00 o
  -4   7   3         64.20         56.47         2.40 o
  -3   7   3         14.35         10.36         1.34 o
  -2   7   3         33.20         37.67         2.06 o
  -1   7   3        121.65        124.92         3.17 o
   0   7   3        126.85        141.24         3.24 o
   1   7   3        166.29        156.71         3.25 o
   2   7   3        753.34        784.81        11.19 o
   3   7   3        594.14        570.94        10.80 o
   4   7   3         78.44         88.64         3.66 o
   5   7   3        539.74        498.66        12.29 o
   6   7   3         19.70         15.21         1.91 o
   7   7   3          4.48          4.08         1.47 o
   8   7   3          0.11         -0.67         1.58 o
   9   7   3          0.87          0.78         1.45 o
  -9   8   3          4.06          2.99         1.53 o
  -8   8   3          0.29          0.09         1.51 o
  -7   8   3          3.14          4.78         1.40 o
  -6   8   3          1.49         -1.21         1.21 o
  -5   8   3        128.28        127.74         4.63 o
  -4   8   3        177.97        214.35         6.08 o
  -3   8   3        267.47        260.27         6.76 o
  -2   8   3        100.91         95.21         3.36 o
  -1   8   3         42.44         37.95         2.14 o
   0   8   3          9.63          8.52         1.12 o
   1   8   3          5.88          5.43         0.91 o
   2   8   3         46.70         43.37         1.75 o
   3   8   3        151.73        137.59         4.16 o
   4   8   3          0.07         -0.40         0.98 o
   5   8   3          0.50          1.09         1.12 o
   6   8   3        108.79        103.66         4.27 o
   7   8   3         23.00         18.99         2.39 o
   8   8   3          3.79          1.66         1.52 o
   9   8   3         16.60         13.63         2.25 o
  -9   9   3         29.52         20.48         3.06 o
  -8   9   3         34.05         35.50         2.89 o
  -7   9   3          4.20          2.77         1.19 o
  -6   9   3          9.78          7.39         1.86 o
  -5   9   3         26.16         22.86         2.36 o
  -4   9   3        132.03        119.45         4.45 o
  -3   9   3        343.12        316.52         7.49 o
  -2   9   3        323.84        324.90         7.49 o
  -1   9   3        275.87        263.80         6.80 o
   0   9   3        464.59        460.67         9.38 o
   1   9   3         59.57         53.95         2.38 o
   2   9   3         24.56         25.40         1.87 o
   3   9   3         78.88         66.61         3.17 o
   4   9   3         71.00         52.56         3.46 o
   5   9   3         41.46         34.82         3.26 o
   6   9   3         35.01         34.12         4.40 o
   7   9   3         36.61         47.22         3.63 o
   8   9   3          1.74         -0.13         1.30 o
  -8  10   3          0.03         -1.07         1.48 o
  -7  10   3          0.46          2.30         1.66 o
  -6  10   3          0.13          2.18         1.27 o
  -5  10   3          0.83          2.03         1.32 o
  -4  10   3         21.66         21.53         2.58 o
  -3  10   3         14.14         14.26         1.84 o
  -2  10   3         49.04         45.85         2.73 o
  -1  10   3        318.65        301.43         7.25 o
   0  10   3         25.25         18.49         2.06 o
   1  10   3        395.14        382.87         9.56 o
   2  10   3        299.94        286.37         6.82 o
   3  10   3          8.06          9.93         1.74 o
   4  10   3          0.77          1.35         1.30 o
   5  10   3          0.46         -1.33         1.34 o
   6  10   3         15.49          6.37         1.72 o
   7  10   3          3.56         -0.75         1.15 o
   8  10   3          4.13          0.40         1.31 o
  -7  11   3          4.76          5.48         2.08 o
  -6  11   3         30.22         37.03         2.98 o
  -5  11   3         81.79        102.08         4.44 o
  -4  11   3        162.05        151.25         5.81 o
  -3  11   3         83.47         85.67         3.96 o
  -2  11   3        155.67        153.00         4.95 o
  -1  11   3        207.26        235.94         7.31 o
   0  11   3        275.39        260.64         7.70 o
   1  11   3        416.58        434.32        10.82 o
   2  11   3        265.03        262.75         7.50 o
   3  11   3        111.42        119.06         5.40 o
   4  11   3          0.22          1.27         1.28 o
   5  11   3          1.88          3.84         1.63 o
   6  11   3          8.49          9.77         2.24 o
   7  11   3          2.94          5.99         2.13 o
  -7  12   3         28.85         24.56         2.45 o
  -6  12   3          3.06          0.49         2.80 o
  -5  12   3          1.34         -0.75         1.15 o
  -4  12   3         13.72         15.08         2.20 o
  -3  12   3          2.29          0.38         1.06 o
  -2  12   3          4.32          4.01         1.33 o
  -1  12   3        220.97        237.11         7.27 o
   0  12   3         52.89         40.90         3.20 o
   1  12   3        181.90        190.41         6.43 o
   2  12   3         63.70         63.82         3.38 o
   3  12   3          1.53          1.83         2.50 o
   4  12   3          6.86          1.24         1.73 o
   5  12   3          4.32          1.14         1.39 o
   6  12   3         38.92         41.93         3.60 o
   7  12   3          0.28         -0.28         5.26 o
  -6  13   3         17.45         17.25         2.90 o
  -5  13   3          3.59          2.46         1.39 o
  -4  13   3          0.42         -0.92         1.25 o
  -3  13   3          0.00         -0.13         1.08 o
  -2  13   3         33.46         36.31         3.27 o
  -1  13   3         93.15        104.24         4.73 o
   0  13   3         26.63         25.67         2.75 o
   1  13   3          0.05         -1.08         1.08 o
   2  13   3         57.18         71.71         3.87 o
   3  13   3          7.65          3.63         2.04 o
   4  13   3         70.03         69.43         9.20 o
   5  13   3        125.49        130.08         8.50 o
   6  13   3         24.60         11.34         6.19 o
  -4  14   3          0.03          0.95         1.22 o
  -3  14   3         52.63         45.15         3.68 o
  -2  14   3        185.64        204.00         7.87 o
  -1  14   3          0.09         -0.63         1.43 o
   0  14   3         15.18         10.64         2.14 o
   1  14   3         11.30         11.67         2.10 o
   2  14   3          4.65          1.26         1.13 o
   3  14   3         98.29        100.55         8.29 o
   4  14   3         60.34         60.54         5.63 o
  -2  15   3         54.64         61.49         7.97 o
  -1  15   3         27.56         25.95         3.34 o
   0  15   3         13.86         18.27         2.25 o
   1  15   3          0.52         -1.07         1.25 o
   2  15   3          4.24          5.53         2.19 o
 -11   0   4         10.50          4.89         1.88 o
 -10   0   4          0.45         -0.68         1.54 o
  -9   0   4          1.66          0.77         1.57 o
  -8   0   4        159.30        145.08         7.07 o
  -7   0   4        412.09        368.39        12.37 o
  -6   0   4         15.63         21.04         2.88 o
  -5   0   4         36.90         44.26         2.47 o
  -4   0   4        130.45        130.46         3.85 o
  -3   0   4        772.60        669.54        12.90 o
  -2   0   4       1464.41       1423.07        25.12 o
  -1   0   4       4675.69       4981.73        90.90 o
   0   0   4      17539.31      17156.27       309.41 o
   1   0   4       7579.43       7985.17       158.05 o
   2   0   4        352.27        323.89        11.05 o
   3   0   4          6.74          9.06         1.22 o
   4   0   4        635.73        655.70        19.65 o
   5   0   4       1398.81       1324.14        37.30 o
   6   0   4         44.63         33.30         4.84 o
   7   0   4         24.24         25.10         3.61 o
   8   0   4        338.45        328.03        25.70 o
   9   0   4         38.51         51.15         4.95 o
  10   0   4          2.80          3.20         4.85 o
  11   0   4         50.26         68.88        11.75 o
 -11   1   4          1.09          3.53         1.83 o
 -10   1   4          0.28          0.04         1.04 o
  -9   1   4          4.30         -0.76         1.06 o
  -8   1   4         46.44         44.21         3.02 o
  -7   1   4        140.16        142.10         4.75 o
  -6   1   4        192.58        191.05         5.39 o
  -5   1   4         55.66         47.52         1.81 o
  -4   1   4        245.11        236.65         4.10 o
  -3   1   4         34.17         31.79         1.20 o
  -2   1   4        323.34        350.30         5.09 o
  -1   1   4        901.37        952.49        12.98 o
   0   1   4        181.71        195.77         3.53 o
   1   1   4        347.58        389.98         6.09 o
   2   1   4          5.63         11.94         0.73 o
   3   1   4          0.20          1.32         0.38 o
   4   1   4        753.94        802.91        11.39 o
   5   1   4        159.51        158.07         3.69 o
   6   1   4        206.07        205.23         6.18 o
   7   1   4        426.07        403.87        10.48 o
   8   1   4        100.74        116.15         5.00 o
   9   1   4         19.97         18.67         2.74 o
  10   1   4         33.27         36.34         3.75 o
  11   1   4         10.27          7.02         4.02 o
 -11   2   4         35.31         18.90         3.52 o
 -10   2   4         48.35         54.91         6.63 o
  -9   2   4         29.10         26.59         2.76 o
  -8   2   4         30.31         23.00         2.59 o
  -7   2   4         30.48         29.68         2.72 o
  -6   2   4          7.70         10.04         1.37 o
  -5   2   4        343.41        321.55         6.10 o
  -4   2   4        269.06        261.67         4.45 o
  -3   2   4        259.60        258.78         4.23 o
  -2   2   4        695.96        658.80         8.81 o
  -1   2   4         62.11         50.50         2.03 o
   0   2   4       5692.83       5583.73        71.78 o
   1   2   4         52.03         67.77         1.93 o
   2   2   4        159.26        154.85         3.29 o
   3   2   4       1301.11       1365.79        21.17 o
   4   2   4         46.80         43.01         1.22 o
   5   2   4          2.36          2.87         0.58 o
   6   2   4          8.63          7.16         1.09 o
   7   2   4         14.70         10.39         1.34 o
   8   2   4         95.16         96.34         5.13 o
   9   2   4         15.55         19.57         2.84 o
  10   2   4          0.02         -0.16         1.76 o
 -11   3   4         12.86          7.63         4.74 o
 -10   3   4        100.75        105.09         5.39 o
  -9   3   4         38.11         39.09         3.41 o
  -8   3   4          2.67          0.21         1.16 o
  -7   3   4        101.86         96.58         4.87 o
  -6   3   4         55.02         54.16         2.73 o
  -5   3   4         69.30         54.53         2.09 o
  -4   3   4          0.00         -0.41         0.41 o
  -3   3   4         70.35         67.85         1.79 o
  -2   3   4        104.65         85.53         1.86 o
  -1   3   4       1584.49       1515.49        19.59 o
   0   3   4          8.12          1.46         0.39 o
   1   3   4        119.72        136.54         2.84 o
   2   3   4        254.00        254.14         5.00 o
   3   3   4        927.35       1009.55        15.58 o
   4   3   4         67.28         67.74         1.70 o
   5   3   4        111.13        121.25         3.36 o
   6   3   4        645.29        628.43        13.59 o
   7   3   4        225.86        222.00         7.29 o
   8   3   4         30.20         27.42         2.34 o
   9   3   4        114.07        109.12         5.60 o
  10   3   4         36.36         34.47         3.42 o
 -10   4   4          0.32         -1.11         1.21 o
  -9   4   4         14.87          8.38         2.18 o
  -8   4   4        106.27        101.21         4.93 o
  -7   4   4        203.93        203.37         6.58 o
  -6   4   4         16.42         19.11         1.96 o
  -5   4   4        237.11        241.89         5.85 o
  -4   4   4          6.13          7.26         0.86 o
  -3   4   4        385.72        360.14         5.43 o
  -2   4   4        515.70        490.26         7.54 o
  -1   4   4        583.86        613.82         9.05 o
   0   4   4          0.19         -0.36         0.46 o
   1   4   4        257.26        244.35         4.19 o
   2   4   4        139.87        120.18         2.39 o
   3   4   4         17.98         30.63         1.11 o
   4   4   4          7.35          3.58         0.60 o
   5   4   4         41.93         43.22         1.98 o
   6   4   4         47.59         45.70         2.63 o
   7   4   4         10.30         11.68         2.24 o
   8   4   4         34.60         26.87         2.63 o
   9   4   4         41.49         41.37         2.89 o
  10   4   4         11.32         14.81         2.39 o
 -10   5   4         52.15         60.89         3.66 o
  -9   5   4          0.34          0.63         1.26 o
  -8   5   4          4.39          4.51         1.57 o
  -7   5   4        118.46        110.72         5.06 o
  -6   5   4        463.64        472.49        12.11 o
  -5   5   4         58.31         48.76         2.66 o
  -4   5   4         10.19          7.13         0.99 o
  -3   5   4          8.65          7.92         0.92 o
  -2   5   4       1238.20       1341.82        16.64 o
  -1   5   4          6.28          1.51         0.56 o
   0   5   4        107.95        107.20         2.28 o
   1   5   4         64.34         54.92         1.60 o
   2   5   4        379.01        434.33         6.90 o
   3   5   4         14.65          8.62         0.79 o
   4   5   4          0.91          1.36         0.52 o
   5   5   4          1.37          2.20         0.93 o
   6   5   4        702.16        716.96        14.22 o
   7   5   4        478.71        444.71        14.15 o
   8   5   4         14.35         13.01         2.29 o
   9   5   4          0.93          2.54         1.26 o
  10   5   4          0.35          2.52         1.11 o
 -10   6   4         11.99          4.97         2.29 o
  -9   6   4          6.06          5.50         1.50 o
  -8   6   4          4.94          4.75         1.71 o
  -7   6   4         87.02         85.56         4.54 o
  -6   6   4         61.88         59.51         3.38 o
  -5   6   4        250.10        244.16         6.28 o
  -4   6   4        268.98        267.83         5.65 o
  -3   6   4        506.76        518.12         9.00 o
  -2   6   4          2.58          0.76         0.65 o
  -1   6   4        467.74        455.81         7.13 o
   0   6   4          6.20          7.69         0.80 o
   1   6   4        330.38        374.66         5.73 o
   2   6   4         54.06         57.80         1.87 o
   3   6   4        249.65        234.55         5.24 o
   4   6   4         27.87         31.51         2.02 o
   5   6   4         61.00         61.14         2.95 o
   6   6   4        220.81        224.20         6.21 o
   7   6   4          1.12          0.90         1.18 o
   8   6   4         20.19         14.16         2.32 o
   9   6   4          0.45         -1.27         1.27 o
  10   6   4          1.12          1.14         2.05 o
  -9   7   4        143.45        168.33         6.68 o
  -8   7   4        115.07        117.52         5.43 o
  -7   7   4         24.66         13.90         2.30 o
  -6   7   4        165.01        184.30         5.65 o
  -5   7   4        309.58        285.06         7.12 o
  -4   7   4        185.14        175.43         4.47 o
  -3   7   4        104.41         92.85         3.15 o
  -2   7   4        384.86        394.23         8.61 o
  -1   7   4        158.72        152.52         3.51 o
   0   7   4          4.86          6.88         0.89 o
   1   7   4         37.50         26.45         1.24 o
   2   7   4        735.55        727.91        12.94 o
   3   7   4       1109.53       1101.57        19.88 o
   4   7   4        288.62        296.91         7.69 o
   5   7   4          5.52          2.79         1.12 o
   6   7   4         36.69         38.32         2.76 o
   7   7   4         56.58         57.71         3.39 o
   8   7   4          6.08          3.82         1.45 o
   9   7   4          0.53         -0.18         1.16 o
  -9   8   4         32.65         33.87         3.69 o
  -8   8   4          0.42          0.10         1.22 o
  -7   8   4         20.73         29.39         2.75 o
  -6   8   4         26.69         28.09         2.79 o
  -5   8   4         69.38         64.58         3.35 o
  -4   8   4        119.49        111.69         3.78 o
  -3   8   4         91.19         96.46         3.57 o
  -2   8   4        441.11        431.39         8.95 o
  -1   8   4       1085.69       1128.30        18.37 o
   0   8   4         10.20          6.79         1.02 o
   1   8   4        178.98        168.33         3.97 o
   2   8   4          3.63          2.27         0.96 o
   3   8   4         73.42         66.76         3.03 o
   4   8   4         20.24         21.73         2.19 o
   5   8   4          9.95          4.66         1.37 o
   6   8   4          1.55          1.31         1.11 o
   7   8   4          0.88          0.08         1.06 o
   8   8   4         41.86         47.98         5.25 o
   9   8   4          1.71         -0.76         1.16 o
  -9   9   4          3.50          2.77         2.53 o
  -8   9   4          0.00          0.52         1.58 o
  -7   9   4         16.20         17.96         2.59 o
  -6   9   4          7.26          7.87         1.66 o
  -5   9   4         64.73         58.18         3.38 o
  -4   9   4          3.20          3.27         1.23 o
  -3   9   4          3.31          2.92         1.10 o
  -2   9   4        253.02        221.20         5.84 o
  -1   9   4        314.76        300.99         7.02 o
   0   9   4        130.64        132.64         4.09 o
   1   9   4        314.99        325.11         7.24 o
   2   9   4         71.30         76.74         3.55 o
   3   9   4          0.52         -0.24         1.19 o
   4   9   4        101.45         94.17         4.45 o
   5   9   4        328.15        308.71        10.27 o
   6   9   4         85.83         93.06         4.77 o
   7   9   4         72.84         80.90         4.78 o
   8   9   4          1.89          3.11         1.43 o
  -8  10   4        129.67        158.09        12.42 o
  -7  10   4         17.66         10.06         2.12 o
  -6  10   4        125.80        138.19         5.57 o
  -5  10   4          0.97          1.46         1.24 o
  -4  10   4         18.57         19.02         2.43 o
  -3  10   4         63.71         52.13         2.85 o
  -2  10   4        162.27        159.53         4.96 o
  -1  10   4         32.59         33.90         2.44 o
   0  10   4       1318.43       1281.78        25.05 o
   1  10   4         53.89         50.61         2.87 o
   2  10   4          2.60          3.76         0.98 o
   3  10   4         41.59         33.20         3.56 o
   4  10   4         66.66         68.20         5.40 o
   5  10   4          2.75          1.53         1.72 o
   6  10   4          1.23          0.42         1.40 o
   7  10   4         18.26         17.64         2.65 o
   8  10   4         34.97         31.85         4.46 o
  -7  11   4          6.77          5.83         1.58 o
  -6  11   4         45.02         49.78         3.15 o
  -5  11   4        122.31        136.29         5.30 o
  -4  11   4          4.92          4.08         1.51 o
  -3  11   4          0.27         -0.13         1.22 o
  -2  11   4         66.54         80.27         3.52 o
  -1  11   4        406.92        418.90        10.78 o
   0  11   4        514.78        501.00        12.04 o
   1  11   4        145.62        135.74         5.07 o
   2  11   4        161.47        149.90         7.38 o
   3  11   4        113.89        103.88         6.24 o
   4  11   4          5.44          6.57         2.07 o
   5  11   4         20.70         20.13         3.23 o
   6  11   4         19.34         23.45         3.63 o
   7  11   4          1.69          1.21         1.79 o
  -6  12   4          6.91         12.16         1.83 o
  -5  12   4         42.85         37.91         3.10 o
  -4  12   4        134.03        142.84         5.71 o
  -3  12   4        119.63        138.89         5.19 o
  -2  12   4         32.99         30.22         2.96 o
  -1  12   4          6.95         11.69         2.02 o
   0  12   4        102.91         92.36         6.13 o
   1  12   4          0.29          1.30         1.20 o
   2  12   4          2.78          2.17         1.57 o
   3  12   4         47.71         53.22         5.58 o
   4  12   4         51.33         57.80         9.41 o
   5  12   4         10.89         11.64         4.53 o
   6  12   4          8.46          7.10         2.09 o
  -5  13   4         43.62         49.92         3.15 o
  -4  13   4         22.48         28.88         3.03 o
  -3  13   4         34.33         35.17         3.53 o
  -2  13   4          1.19          0.56         1.66 o
  -1  13   4          0.30         -0.89         1.10 o
   0  13   4         16.21         15.29         2.38 o
   1  13   4        100.85         83.71         6.81 o
   2  13   4        182.98        205.53         8.65 o
   3  13   4        127.47        149.05        14.43 o
   4  13   4         53.94         50.03         7.94 o
   5  13   4         20.92         31.52         4.00 o
  -4  14   4          1.61         -1.76         1.76 o
  -3  14   4         17.13         14.38         3.10 o
  -2  14   4          1.65          3.30         1.66 o
  -1  14   4          3.29          2.00         1.97 o
   0  14   4          1.93          2.92         2.14 o
   1  14   4         22.99         27.86         2.68 o
   2  14   4          0.14         -1.85         2.06 o
   3  14   4         16.84         23.00         3.81 o
   4  14   4         25.07         28.04        14.54 o
  -2  15   4         49.25         62.69        10.52 o
  -1  15   4          0.65          0.41         1.66 o
   0  15   4          0.32         -0.87         2.08 o
   1  15   4          0.71         -0.81         1.24 o
   2  15   4          7.70          9.86         2.75 o
 -10   1   5          7.67          7.88         1.72 o
  -9   1   5         69.39         61.28         4.69 o
  -8   1   5          3.53          1.79         1.25 o
  -7   1   5         20.89         22.78         2.24 o
  -6   1   5         85.25         88.80         3.56 o
  -5   1   5        130.01        126.75         3.18 o
  -4   1   5        355.74        382.69         6.00 o
  -3   1   5         28.75         29.07         1.22 o
  -2   1   5        470.00        463.00         6.56 o
  -1   1   5       3543.34       3635.70        45.40 o
   0   1   5       8906.08       9142.88       122.23 o
   1   1   5         96.10         91.73         1.98 o
   2   1   5        538.05        550.67         9.02 o
   3   1   5       1408.56       1468.95        23.00 o
   4   1   5        197.12        196.72         4.51 o
   5   1   5         18.54         17.65         1.21 o
   6   1   5          0.02         -0.54         0.81 o
   7   1   5          3.43         -0.53         1.07 o
   8   1   5        176.02        161.19         5.99 o
   9   1   5         80.79         96.79         5.20 o
  10   1   5         19.70         16.89         2.58 o
 -11   2   5         48.93         62.28         9.28 o
 -10   2   5          8.11          6.83         1.68 o
  -9   2   5         15.33         18.48         2.62 o
  -8   2   5        116.71        122.77         5.03 o
  -7   2   5         33.26         36.07         2.78 o
  -6   2   5        112.23        109.66         3.67 o
  -5   2   5        227.31        215.50         4.53 o
  -4   2   5         78.53         79.83         2.13 o
  -3   2   5        213.34        253.20         4.26 o
  -2   2   5        308.08        299.81         4.64 o
  -1   2   5        151.69        137.15         2.81 o
   0   2   5        775.96        771.69        11.19 o
   1   2   5        231.41        275.27         6.26 o
   2   2   5        834.00        928.13        14.87 o
   3   2   5        664.70        715.97        12.58 o
   4   2   5         93.20         90.83         2.06 o
   5   2   5          0.16          1.27         0.45 o
   6   2   5        127.86        124.84         4.49 o
   7   2   5          2.09          2.73         1.27 o
   8   2   5         10.12         11.08         2.15 o
   9   2   5        108.16        107.66         5.54 o
  10   2   5          2.16          3.19         1.45 o
 -10   3   5         36.16         37.34         4.86 o
  -9   3   5          4.46          2.87         1.39 o
  -8   3   5         49.45         51.33         3.74 o
  -7   3   5         60.91         65.05         3.71 o
  -6   3   5         24.93         27.77         2.24 o
  -5   3   5         55.62         54.40         2.05 o
  -4   3   5         13.04         17.11         1.23 o
  -3   3   5        109.06        125.60         2.68 o
  -2   3   5          8.87          7.16         0.78 o
  -1   3   5        287.23        298.07         4.55 o
   0   3   5       1637.06       1758.40        21.64 o
   1   3   5       1436.51       1589.07        21.26 o
   2   3   5         74.64         72.13         2.19 o
   3   3   5        517.66        590.03        10.19 o
   4   3   5          7.74          7.48         0.89 o
   5   3   5        111.91        110.80         2.71 o
   6   3   5        123.02        113.82         3.58 o
   7   3   5         78.91         78.74         3.37 o
   8   3   5         30.43         26.70         3.00 o
   9   3   5          0.25          0.27         1.19 o
  10   3   5          2.52          4.48         2.11 o
 -10   4   5          3.86          1.42         2.00 o
  -9   4   5         71.11         76.28         4.39 o
  -8   4   5        148.53        157.48         6.46 o
  -7   4   5        423.76        409.24        11.42 o
  -6   4   5        715.97        658.06        13.53 o
  -5   4   5         88.67         88.39         3.32 o
  -4   4   5          0.28          1.17         0.55 o
  -3   4   5         74.29         77.27         1.99 o
  -2   4   5        181.76        201.01         3.60 o
  -1   4   5        753.04        798.81        11.53 o
   0   4   5       1667.70       1762.30        21.85 o
   1   4   5       2791.69       3010.40        39.52 o
   2   4   5        494.29        497.60         7.51 o
   3   4   5         73.65         76.13         2.61 o
   4   4   5         80.98         76.83         3.87 o
   5   4   5          0.01         -0.48         0.48 o
   6   4   5        298.34        299.48         8.48 o
   7   4   5         49.31         54.64         2.96 o
   8   4   5         22.44         17.33         2.00 o
   9   4   5         34.76         34.87         4.82 o
  10   4   5         46.10         52.01         4.16 o
 -10   5   5          0.00          2.52         1.30 o
  -9   5   5          2.01          1.61         1.37 o
  -8   5   5          0.66         -0.49         1.23 o
  -7   5   5         23.18         24.28         2.86 o
  -6   5   5         69.70         74.51         3.50 o
  -5   5   5        430.80        427.20         9.64 o
  -4   5   5        180.21        177.18         5.78 o
  -3   5   5          0.00          0.21         0.53 o
  -2   5   5         23.39         29.52         1.21 o
  -1   5   5        314.68        334.12         5.44 o
   0   5   5         47.61         41.31         1.37 o
   1   5   5        171.59        201.85         3.70 o
   2   5   5         76.12         63.99         1.83 o
   3   5   5         85.10         73.02         2.11 o
   4   5   5          5.17          5.53         0.71 o
   5   5   5          8.88          8.41         1.29 o
   6   5   5          7.48          5.10         1.32 o
   7   5   5         17.90         19.87         2.03 o
   8   5   5         42.37         45.40         3.15 o
   9   5   5          5.65          4.70         1.44 o
  10   5   5          1.86         -0.50         1.67 o
 -10   6   5          0.00          3.59         1.66 o
  -9   6   5          3.79          4.23         1.52 o
  -8   6   5          0.75          1.70         1.34 o
  -7   6   5          0.98          2.27         1.37 o
  -6   6   5       1298.62       1255.43        34.19 o
  -5   6   5          1.61          2.04         1.12 o
  -4   6   5         17.71         15.30         1.49 o
  -3   6   5          0.65          1.32         0.72 o
  -2   6   5         37.21         34.12         1.59 o
  -1   6   5        484.77        487.56         7.61 o
   0   6   5        126.74        151.42         3.53 o
   1   6   5        139.98        129.28         3.08 o
   2   6   5       1795.04       1874.21        26.87 o
   3   6   5          1.02          0.94         0.66 o
   4   6   5         52.31         51.80         2.62 o
   5   6   5        124.08        118.54         4.17 o
   6   6   5         15.74         15.71         1.83 o
   7   6   5          4.85          2.31         1.34 o
   8   6   5         49.32         56.69         3.86 o
   9   6   5         21.88         27.25         2.60 o
  10   6   5         35.06         36.09         3.56 o
  -9   7   5          0.15         -1.11         1.11 o
  -8   7   5          0.30         -0.50         1.21 o
  -7   7   5         63.80         60.56         3.72 o
  -6   7   5         15.22         18.45         2.31 o
  -5   7   5         44.75         46.61         2.92 o
  -4   7   5        118.10        112.45         3.50 o
  -3   7   5        457.95        444.66         8.28 o
  -2   7   5        191.66        193.14         5.53 o
  -1   7   5        172.41        188.88         4.45 o
   0   7   5        195.60        204.64         4.08 o
   1   7   5         20.49         18.76         0.98 o
   2   7   5          1.07         -0.11         0.63 o
   3   7   5         58.37         46.90         2.36 o
   4   7   5         13.90         10.16         2.01 o
   5   7   5          1.68          0.32         1.07 o
   6   7   5        172.41        158.76         5.47 o
   7   7   5          3.10          1.09         1.14 o
   8   7   5          8.26          8.48         1.78 o
   9   7   5         11.89          5.81         1.40 o
  -9   8   5          2.59          4.57         1.43 o
  -8   8   5          0.73         -0.80         1.22 o
  -7   8   5         28.86         29.10         3.38 o
  -6   8   5         17.72         14.94         2.07 o
  -5   8   5         42.80         35.31         3.17 o
  -4   8   5        526.86        511.16        10.04 o
  -3   8   5        625.61        615.05        11.41 o
  -2   8   5        327.30        316.48         6.84 o
  -1   8   5          1.94          0.63         0.78 o
   0   8   5         25.55         27.44         1.63 o
   1   8   5        183.92        193.59         4.38 o
   2   8   5          8.44          4.73         1.10 o
   3   8   5        385.48        386.42         9.39 o
   4   8   5        103.43        120.46         4.87 o
   5   8   5         84.26         81.24         4.03 o
   6   8   5         85.58         82.00         3.98 o
   7   8   5          0.01         -0.93         1.02 o
   8   8   5          0.40          1.42         1.09 o
   9   8   5          4.05          4.97         1.31 o
  -8   9   5         36.20         40.67         4.93 o
  -7   9   5          3.28          3.51         1.68 o
  -6   9   5          6.12          4.23         1.97 o
  -5   9   5        166.28        143.72         5.32 o
  -4   9   5         77.61         83.89         3.43 o
  -3   9   5        258.72        249.49         9.92 o
  -2   9   5         12.49         10.17         1.55 o
  -1   9   5          0.09          0.40         0.87 o
   0   9   5        584.94        578.32        11.27 o
   1   9   5         16.29         16.35         1.52 o
   2   9   5          3.01          0.64         1.19 o
   3   9   5          1.62          0.56         1.23 o
   4   9   5        121.82        115.05         5.49 o
   5   9   5          8.00          8.31         2.00 o
   6   9   5          0.98          0.67         1.16 o
   7   9   5         13.41         14.99         2.42 o
   8   9   5          7.85          6.92         3.06 o
  -8  10   5          2.20          1.69         1.31 o
  -7  10   5          7.63          6.13         1.58 o
  -6  10   5          0.46         -1.13         1.14 o
  -5  10   5         12.11         11.16         1.86 o
  -4  10   5          4.12          1.69         1.18 o
  -3  10   5         46.53         39.75         2.71 o
  -2  10   5         56.72         57.68         3.51 o
  -1  10   5         19.20         11.88         1.83 o
   0  10   5        144.21        143.40         5.52 o
   1  10   5        179.51        180.41         5.65 o
   2  10   5          3.69          3.12         1.31 o
   3  10   5         46.18         43.41         3.30 o
   4  10   5          3.03          2.19         1.73 o
   5  10   5          7.70          9.63         2.16 o
   6  10   5         33.11         43.63         3.73 o
   7  10   5         14.13         16.50         3.32 o
   8  10   5         11.39          7.42         6.39 o
  -7  11   5          0.18          0.97         1.46 o
  -6  11   5         15.07         13.48         2.29 o
  -5  11   5         18.23          9.28         1.66 o
  -4  11   5         11.74          8.16         1.73 o
  -3  11   5         10.99          6.79         1.45 o
  -2  11   5          0.05          0.50         1.28 o
  -1  11   5          0.36          1.72         1.35 o
   0  11   5        209.40        192.50         6.86 o
   1  11   5         95.42         91.21         4.17 o
   2  11   5         55.77         49.11         4.25 o
   3  11   5         22.73         19.06         2.67 o
   4  11   5         26.51         21.83         2.99 o
   5  11   5          0.01         -1.13         1.13 o
   6  11   5         19.02         14.78         2.16 o
   7  11   5          1.28          1.19         1.53 o
  -6  12   5         62.45         76.02         5.29 o
  -5  12   5          8.48          8.52         1.54 o
  -4  12   5         71.26         67.32         4.33 o
  -3  12   5        102.75        100.81         5.62 o
  -2  12   5          4.10          3.89         1.67 o
  -1  12   5        113.49        117.08         5.42 o
   0  12   5          1.24         -0.94         1.17 o
   1  12   5         12.14         14.02         2.06 o
   2  12   5         90.95         91.91         6.07 o
   3  12   5         28.25         31.53         5.20 o
   4  12   5          1.24          0.96         2.08 o
   5  12   5          8.38         11.66         3.60 o
   6  12   5         21.12         21.47         2.76 o
  -5  13   5         44.98         54.65         4.13 o
  -4  13   5          2.54         -1.40         2.04 o
  -3  13   5         21.97         28.67         3.61 o
  -2  13   5          9.43          4.95         1.71 o
  -1  13   5         72.70         68.08         4.16 o
   0  13   5         23.73         23.42         2.87 o
   1  13   5         29.81         29.41         3.63 o
   2  13   5         73.24         68.54         6.05 o
   3  13   5         30.62         28.87         4.62 o
   4  13   5         29.50         29.91         4.51 o
   5  13   5          4.67          9.95         3.60 o
  -3  14   5          1.01         -1.19         1.19 o
  -2  14   5         31.02         26.72         3.00 o
  -1  14   5         61.31         57.94         3.89 o
   0  14   5          8.05          7.19         2.24 o
   1  14   5         23.55         18.04         1.88 o
   2  14   5          0.15         -2.44         2.44 o
   3  14   5         15.53          9.78         4.15 o
  -1  15   5          0.03         -2.13         2.13 o
   0  15   5          0.44         -1.20         1.20 o
   1  15   5          0.00          0.07         1.85 o
 -10   0   6          7.94          1.37         2.58 o
  -9   0   6          5.00         10.00         3.62 o
  -8   0   6         36.91         44.29         4.73 o
  -7   0   6        184.53        221.91        10.19 o
  -6   0   6          1.98          2.41         1.62 o
  -5   0   6         58.12         76.32         3.50 o
  -4   0   6       2693.73       2856.60        50.11 o
  -3   0   6        322.27        343.49         7.67 o
  -2   0   6        416.68        404.74         8.44 o
  -1   0   6        834.29        876.93        19.10 o
   0   0   6          2.13         -0.48         0.48 o
   1   0   6       2310.75       2451.77        41.71 o
   2   0   6       2183.10       2373.83        55.38 o
   3   0   6       1066.93       1069.44        22.70 o
   4   0   6         22.38         20.04         1.82 o
   5   0   6       1541.18       1661.43        66.16 o
   6   0   6         64.71         64.01         4.32 o
   7   0   6          7.00          8.63         2.36 o
   8   0   6         32.36         34.22         6.41 o
   9   0   6        172.54        168.14        11.98 o
  10   0   6        243.77        300.23        24.53 o
 -10   1   6          5.59          2.35         1.67 o
  -9   1   6          7.96          5.78         1.78 o
  -8   1   6          0.50          0.85         1.46 o
  -7   1   6         83.19         82.35         3.85 o
  -6   1   6        120.08        119.63         3.93 o
  -5   1   6         45.92         45.03         1.89 o
  -4   1   6        102.95        112.02         2.78 o
  -3   1   6         64.45         72.78         1.96 o
  -2   1   6         37.43         32.30         1.23 o
  -1   1   6         43.81         51.89         1.54 o
   0   1   6       1210.88       1186.70        16.17 o
   1   1   6         21.96         27.81         1.21 o
   2   1   6          0.20          0.24         0.23 o
   3   1   6         98.46        118.08         2.64 o
   4   1   6         94.36        102.64         2.95 o
   5   1   6          2.00          3.86         0.82 o
   6   1   6          0.32         -0.38         0.84 o
   7   1   6        133.31        133.92         4.98 o
   8   1   6          0.21          1.27         1.19 o
   9   1   6          5.50          5.50         1.62 o
  10   1   6          0.00          1.18         1.92 o
 -10   2   6          0.06          0.67         1.32 o
  -9   2   6          3.60          4.45         2.09 o
  -8   2   6          9.71          9.87         2.11 o
  -7   2   6         14.97         15.37         2.32 o
  -6   2   6         50.58         47.58         2.39 o
  -5   2   6          3.63          1.24         0.66 o
  -4   2   6        474.84        482.63         7.36 o
  -3   2   6         42.45         43.42         1.52 o
  -2   2   6        329.89        343.52         5.98 o
  -1   2   6       1651.18       1777.70        27.45 o
   0   2   6        481.54        518.66         7.62 o
   1   2   6        537.39        536.08         8.70 o
   2   2   6        301.20        340.29         6.26 o
   3   2   6        399.16        441.73         7.45 o
   4   2   6        296.41        299.75         5.52 o
   5   2   6         47.52         44.14         1.65 o
   6   2   6        358.40        348.62         9.67 o
   7   2   6        317.72        309.36        10.00 o
   8   2   6        116.54        129.66         9.48 o
   9   2   6          6.91          7.02         2.29 o
  10   2   6          1.79          7.77         1.99 o
 -10   3   6        124.33        122.92         5.85 o
  -9   3   6         61.91         59.85         4.68 o
  -8   3   6        104.67        113.03         5.37 o
  -7   3   6          5.67          2.56         1.58 o
  -6   3   6        254.99        246.88         6.69 o
  -5   3   6        136.30        134.10         3.60 o
  -4   3   6          2.05          2.75         0.71 o
  -3   3   6          5.51          7.21         0.85 o
  -2   3   6         69.55         71.78         1.97 o
  -1   3   6        263.11        274.50         4.43 o
   0   3   6         13.42         16.80         0.86 o
   1   3   6        208.20        246.71         4.45 o
   2   3   6       1451.12       1503.37        24.95 o
   3   3   6          1.09          2.97         0.70 o
   4   3   6        163.40        161.98         4.09 o
   5   3   6        127.90        124.15         2.88 o
   6   3   6         77.84         81.42         2.82 o
   7   3   6        108.54        115.81         5.01 o
   8   3   6          2.01          2.94         1.53 o
   9   3   6          0.66          0.08         1.66 o
  10   3   6         21.60         24.36         3.07 o
 -10   4   6         11.52         10.56         1.97 o
  -9   4   6          4.41          1.48         1.36 o
  -8   4   6          0.48          1.12         1.72 o
  -7   4   6         22.39         18.96         2.71 o
  -6   4   6         16.84         18.85         2.19 o
  -5   4   6         23.70         24.63         1.93 o
  -4   4   6          3.40          2.34         0.80 o
  -3   4   6         28.47         19.12         1.28 o
  -2   4   6          0.49          0.33         0.49 o
  -1   4   6        162.68        189.77         3.37 o
   0   4   6         46.61         42.54         1.55 o
   1   4   6        632.38        663.75        10.18 o
   2   4   6        141.93        148.82         4.10 o
   3   4   6         12.92         11.20         1.16 o
   4   4   6        214.45        229.05         5.59 o
   5   4   6         86.94         91.11         2.93 o
   6   4   6        189.27        187.35         5.39 o
   7   4   6         20.66         22.86         2.22 o
   8   4   6         25.55         26.98         3.09 o
   9   4   6         21.08         26.10         3.05 o
  10   4   6          4.82          3.61         1.82 o
 -10   5   6          3.92          2.98         1.43 o
  -9   5   6         42.02         36.84         4.10 o
  -8   5   6         83.65         83.10         4.70 o
  -7   5   6          5.42          8.26         2.04 o
  -6   5   6        908.17        915.27        17.99 o
  -5   5   6        261.40        268.83         7.06 o
  -4   5   6         20.91         18.73         1.79 o
  -3   5   6         47.13         55.13         2.04 o
  -2   5   6          0.55          0.36         0.49 o
  -1   5   6        835.06        822.05        11.60 o
   0   5   6        277.70        303.54         4.96 o
   1   5   6         32.57         34.94         1.35 o
   2   5   6       1110.46       1164.48        17.12 o
   3   5   6         31.27         37.25         1.41 o
   4   5   6        391.32        386.75         6.50 o
   5   5   6        671.16        650.72        12.78 o
   6   5   6        100.34         98.22         3.95 o
   7   5   6         39.11         39.76         2.68 o
   8   5   6          0.00         -0.09         0.85 o
   9   5   6          0.33          1.06         1.93 o
  10   5   6         30.53         32.86         4.82 o
 -10   6   6          3.34          6.79         2.23 o
  -9   6   6          5.18          2.87         1.48 o
  -8   6   6          8.64          6.98         1.79 o
  -7   6   6         89.02         80.97         4.50 o
  -6   6   6        140.66        137.71         5.38 o
  -5   6   6          1.41          1.82         1.25 o
  -4   6   6          0.05         -0.04         0.84 o
  -3   6   6          0.38          0.06         0.75 o
  -2   6   6          5.35          2.56         0.74 o
  -1   6   6         78.72         66.86         2.07 o
   0   6   6        177.68        169.81         3.26 o
   1   6   6          0.01          0.07         0.54 o
   2   6   6          1.67          0.89         0.72 o
   3   6   6         23.88         24.38         1.77 o
   4   6   6         38.10         37.66         2.21 o
   5   6   6         43.39         44.27         2.63 o
   6   6   6          0.56          0.07         0.99 o
   7   6   6          0.26         -0.01         1.10 o
   8   6   6          0.68          0.17         0.95 o
   9   6   6         17.04         15.51         2.09 o
  -9   7   6          0.16         -1.18         1.18 o
  -8   7   6          6.48          6.99         1.63 o
  -7   7   6          9.73          6.87         1.93 o
  -6   7   6         13.76         17.43         2.32 o
  -5   7   6        227.37        238.06         7.35 o
  -4   7   6         20.85         23.62         1.95 o
  -3   7   6         10.15         11.50         1.43 o
  -2   7   6          8.37          7.90         1.22 o
  -1   7   6          0.43          0.77         0.73 o
   0   7   6          4.32          6.26         0.86 o
   1   7   6        105.20         99.27         3.38 o
   2   7   6         63.29         67.73         3.30 o
   3   7   6          0.17         -0.71         0.81 o
   4   7   6          8.03          7.99         1.55 o
   5   7   6          5.77          3.27         1.55 o
   6   7   6        171.69        172.33         5.75 o
   7   7   6         51.39         49.85         3.21 o
   8   7   6          3.78          0.40         1.84 o
   9   7   6         10.64          9.58         1.97 o
  -9   8   6          1.50          3.63         2.92 o
  -8   8   6          0.21          0.62         1.62 o
  -7   8   6          2.75          1.05         1.37 o
  -6   8   6         27.61         32.18         3.20 o
  -5   8   6        156.90        160.04         5.54 o
  -4   8   6        369.40        350.23         7.39 o
  -3   8   6         45.76         46.19         2.35 o
  -2   8   6         24.29         22.35         1.97 o
  -1   8   6         26.74         28.99         1.99 o
   0   8   6          6.67          7.70         1.11 o
   1   8   6        197.05        189.28         4.82 o
   2   8   6         68.16         67.00         3.07 o
   3   8   6        140.94        139.02         4.81 o
   4   8   6         31.56         34.12         2.76 o
   5   8   6        107.50         98.66         4.37 o
   6   8   6         39.32         32.83         2.97 o
   7   8   6          4.81          3.45         1.28 o
   8   8   6         72.87         79.68         4.12 o
   9   8   6          4.68          5.41         3.51 o
  -8   9   6          2.67          1.89         1.50 o
  -7   9   6          9.18         10.98         1.98 o
  -6   9   6          3.67          4.44         1.52 o
  -5   9   6          6.11          3.13         1.32 o
  -4   9   6         22.75         17.51         1.88 o
  -3   9   6         31.64         28.20         2.18 o
  -2   9   6          5.20          3.48         1.20 o
  -1   9   6         18.17         18.58         2.09 o
   0   9   6         77.62         72.73         3.02 o
   1   9   6          7.67          4.26         1.33 o
   2   9   6        185.98        174.89         6.22 o
   3   9   6         84.76         88.39         4.69 o
   4   9   6         12.26         12.16         2.01 o
   5   9   6          1.16          1.19         1.21 o
   6   9   6          4.07          4.13         1.66 o
   7   9   6          0.01          1.53         1.12 o
   8   9   6          6.96          4.29         1.41 o
  -8  10   6         11.98          3.70         2.70 o
  -7  10   6          0.01          4.20         1.51 o
  -6  10   6          5.66          0.27         1.29 o
  -5  10   6          0.36          0.72         1.16 o
  -4  10   6         43.48         38.93         3.12 o
  -3  10   6        190.76        184.59         6.45 o
  -2  10   6        206.09        198.82         6.60 o
  -1  10   6        282.32        283.63         8.06 o
   0  10   6        281.91        265.17         8.09 o
   1  10   6         15.31         14.01         2.92 o
   2  10   6         54.71         57.68         3.63 o
   3  10   6         12.31         10.92         2.12 o
   4  10   6         98.26         87.61         4.95 o
   5  10   6         15.54          9.65         2.17 o
   6  10   6          1.32          0.30         1.52 o
   7  10   6          6.92          2.98         1.93 o
  -7  11   6          5.93          6.54         2.30 o
  -6  11   6          0.17          1.67         2.24 o
  -5  11   6         11.42          7.28         2.10 o
  -4  11   6          6.70          5.95         2.93 o
  -3  11   6         16.36         10.51         2.01 o
  -2  11   6          8.59          6.83         1.65 o
  -1  11   6          0.00         -0.61         1.17 o
   0  11   6         42.12         43.09         3.10 o
   1  11   6          4.15          9.51         2.40 o
   2  11   6          3.38          3.14         1.72 o
   3  11   6          7.20          5.52         1.91 o
   4  11   6         95.26        104.36         5.52 o
   5  11   6         29.14         30.76         3.59 o
   6  11   6          0.01         -1.19         1.19 o
   7  11   6          0.46          3.54         2.52 o
  -6  12   6          1.03         -0.11         1.64 o
  -5  12   6          0.52          0.15         1.26 o
  -4  12   6         12.36          9.06         2.60 o
  -3  12   6          0.08         -1.19         1.19 o
  -2  12   6         51.49         63.29         4.13 o
  -1  12   6        159.24        148.23         6.14 o
   0  12   6        135.25        141.20         5.71 o
   1  12   6        226.36        229.66        11.58 o
   2  12   6         62.08         56.68         5.15 o
   3  12   6         26.80         22.39         3.60 o
   4  12   6         23.02         18.80         4.52 o
   5  12   6          0.73          1.03         1.46 o
   6  12   6         13.45         16.46         2.95 o
  -5  13   6          0.17         -1.69         1.69 o
  -4  13   6          2.91          1.93         1.41 o
  -3  13   6         15.64         11.54         2.24 o
  -2  13   6         64.26         76.74         4.48 o
  -1  13   6          0.12         -1.31         1.31 o
   0  13   6          2.59          2.46         1.21 o
   1  13   6          0.49         -0.59         1.67 o
   2  13   6         37.42         35.77         4.70 o
   3  13   6          3.02          4.05         2.24 o
   4  13   6          0.55         -1.86         1.99 o
   5  13   6          0.53          6.37         2.72 o
  -3  14   6         23.53         14.73         2.95 o
  -2  14   6          1.78          0.12         1.48 o
  -1  14   6          0.21         -1.13         1.13 o
   0  14   6          2.15          2.00         1.25 o
   1  14   6         15.99          9.53         3.59 o
   2  14   6          2.66          0.00         1.61 o
   3  14   6          8.49         13.20         4.54 o
 -10   1   7         16.65         17.70         3.51 o
  -9   1   7         58.18         62.33         5.37 o
  -8   1   7         76.03         83.04         5.19 o
  -7   1   7          7.80          9.90         1.85 o
  -6   1   7          0.10         -0.63         0.92 o
  -5   1   7          5.08          3.58         0.87 o
  -4   1   7        888.16        878.71        12.21 o
  -3   1   7        182.44        201.07         3.77 o
  -2   1   7         83.08         93.57         2.29 o
  -1   1   7        236.23        277.88         4.74 o
   0   1   7       1404.70       1475.01        19.20 o
   1   1   7         42.55         39.25         1.57 o
   2   1   7        551.29        572.85        10.83 o
   3   1   7         63.48         63.78         2.21 o
   4   1   7       1067.82       1100.76        16.92 o
   5   1   7          2.25          2.58         0.81 o
   6   1   7          7.04          5.39         1.25 o
   7   1   7         24.01         27.34         2.83 o
   8   1   7         75.71         73.24         4.05 o
   9   1   7         18.40         17.06         2.49 o
  10   1   7          6.77          4.84         1.78 o
 -10   2   7         82.35         98.90         5.67 o
  -9   2   7         13.21         16.51         3.92 o
  -8   2   7          6.02          4.16         2.00 o
  -7   2   7         85.31         85.57         6.22 o
  -6   2   7         89.92         85.37         3.33 o
  -5   2   7         19.72         18.05         1.54 o
  -4   2   7        654.41        607.29         9.36 o
  -3   2   7        877.70        938.40        12.95 o
  -2   2   7         46.88         31.25         1.34 o
  -1   2   7        107.74        111.68         2.31 o
   0   2   7        263.99        287.51         4.92 o
   1   2   7        764.58        804.55        11.99 o
   2   2   7         49.09         43.39         1.54 o
   3   2   7         36.30         38.05         1.48 o
   4   2   7        206.52        207.51         5.19 o
   5   2   7         68.96         70.86         2.25 o
   6   2   7        212.64        204.68         6.21 o
   7   2   7         34.32         38.01         3.01 o
   8   2   7          2.22          1.47         1.20 o
   9   2   7          2.51          2.60         1.52 o
  10   2   7          3.05          0.62         3.07 o
 -10   3   7         30.70         37.72         5.71 o
  -9   3   7         46.07         55.06         4.54 o
  -8   3   7          4.39          2.47         1.57 o
  -7   3   7         11.90          9.24         1.99 o
  -6   3   7        176.79        183.99         5.67 o
  -5   3   7          1.35          0.84         0.74 o
  -4   3   7         66.14         68.47         2.33 o
  -3   3   7        767.50        841.26        12.62 o
  -2   3   7       1398.05       1438.59        19.21 o
  -1   3   7        908.48        992.37        13.01 o
   0   3   7       1561.42       1666.03        22.48 o
   1   3   7        383.30        390.69         6.65 o
   2   3   7          6.14          4.23         0.46 o
   3   3   7         93.90        101.72         2.74 o
   4   3   7        200.22        199.72         4.58 o
   5   3   7         37.04         37.66         1.86 o
   6   3   7          4.18          0.87         0.96 o
   7   3   7          6.52          6.05         1.41 o
   8   3   7         35.97         33.40         3.28 o
   9   3   7          0.17          0.13         1.88 o
  10   3   7         24.59         31.65         3.14 o
 -10   4   7         60.48         77.29         6.02 o
  -9   4   7          1.03          4.48         1.70 o
  -8   4   7         48.30         48.57         3.86 o
  -7   4   7         58.30         58.05         3.79 o
  -6   4   7        181.64        171.89         5.55 o
  -5   4   7         27.95         32.85         2.33 o
  -4   4   7        397.73        366.13         8.07 o
  -3   4   7        274.10        288.63         5.71 o
  -2   4   7       1190.03       1206.78        17.12 o
  -1   4   7          4.68          2.32         0.55 o
   0   4   7        250.10        278.81         4.39 o
   1   4   7          0.91          0.81         0.53 o
   2   4   7         99.45         96.54         2.73 o
   3   4   7       1054.82       1066.29        18.91 o
   4   4   7        536.00        500.74        13.09 o
   5   4   7        225.58        224.85         5.82 o
   6   4   7        563.30        567.44        16.26 o
   7   4   7        117.68        113.20         5.32 o
   8   4   7          0.63          2.25         1.19 o
   9   4   7          2.76          4.86         1.56 o
  10   4   7         16.50         19.71         2.67 o
 -10   5   7          7.39         -2.34         3.37 o
  -9   5   7         32.75         29.07         5.51 o
  -8   5   7         42.51         48.22         4.47 o
  -7   5   7         61.35         73.87         4.35 o
  -6   5   7        170.99        165.77         5.96 o
  -5   5   7        198.90        212.50         5.86 o
  -4   5   7        151.97        145.32         4.41 o
  -3   5   7        387.31        353.22         7.20 o
  -2   5   7        316.10        330.27         5.45 o
  -1   5   7        320.64        332.14         5.57 o
   0   5   7        320.96        325.90         6.06 o
   1   5   7        198.11        202.99         4.83 o
   2   5   7       1126.60       1165.87        24.16 o
   3   5   7        957.54        915.80        14.65 o
   4   5   7         64.64         60.13         2.12 o
   5   5   7          5.65          4.41         0.90 o
   6   5   7         41.51         41.99         2.47 o
   7   5   7         14.52         10.71         2.08 o
   8   5   7         61.85         59.08         2.86 o
   9   5   7         18.72         20.60         3.39 o
  -9   6   7          0.44         -1.36         1.36 o
  -8   6   7         11.53         12.27         2.50 o
  -7   6   7         35.50         36.83         3.49 o
  -6   6   7          8.41          8.02         1.78 o
  -5   6   7         49.48         46.28         3.18 o
  -4   6   7        109.10        119.24         4.05 o
  -3   6   7        197.48        201.28         4.77 o
  -2   6   7        460.08        489.21         7.98 o
  -1   6   7          0.02          0.27         0.62 o
   0   6   7          0.51          0.14         0.56 o
   1   6   7         28.01         26.67         1.88 o
   2   6   7        194.40        187.95         4.78 o
   3   6   7          8.83         10.38         1.29 o
   4   6   7          0.67          2.25         0.85 o
   5   6   7          0.05         -0.39         0.76 o
   6   6   7        484.90        476.52        11.26 o
   7   6   7         29.36         25.78         2.26 o
   8   6   7         10.44          9.63         1.66 o
   9   6   7         13.56         15.90         3.69 o
  -9   7   7          0.62          0.09         1.58 o
  -8   7   7         66.55         62.23         4.55 o
  -7   7   7        195.67        192.17         7.51 o
  -6   7   7         32.48         28.63         2.95 o
  -5   7   7        314.22        305.92         9.47 o
  -4   7   7        378.24        372.60         7.65 o
  -3   7   7         43.80         46.60         2.30 o
  -2   7   7         11.13         11.69         1.42 o
  -1   7   7         62.31         58.23         2.61 o
   0   7   7        305.37        302.25         5.59 o
   1   7   7        562.90        554.81        10.76 o
   2   7   7        139.71        138.50         4.12 o
   3   7   7        189.28        188.27         5.30 o
   4   7   7        164.51        166.96         5.28 o
   5   7   7        132.23        129.51         4.90 o
   6   7   7         61.33         56.54         3.02 o
   7   7   7          2.29          0.62         1.37 o
   8   7   7          4.81          5.56         2.27 o
   9   7   7          0.07          0.31         0.92 o
  -9   8   7         22.68         26.81         7.42 o
  -8   8   7          0.05          0.62         1.82 o
  -7   8   7         16.43         12.81         2.02 o
  -6   8   7         72.89         75.92         4.11 o
  -5   8   7          0.01         -0.88         1.15 o
  -4   8   7         13.33         12.99         1.60 o
  -3   8   7         34.24         37.55         2.71 o
  -2   8   7          0.83          1.37         1.07 o
  -1   8   7          4.31          3.50         1.06 o
   0   8   7        318.87        328.16         7.32 o
   1   8   7          1.99          0.22         0.86 o
   2   8   7        132.70        130.08         4.42 o
   3   8   7         20.21         17.78         1.96 o
   4   8   7         13.19         14.78         2.02 o
   5   8   7          4.39          4.16         1.35 o
   6   8   7         22.15         21.41         2.25 o
   7   8   7         26.63         25.78         2.48 o
   8   8   7         19.12         24.62         2.38 o
  -8   9   7         37.66         40.63         4.34 o
  -7   9   7          4.62          7.27         1.80 o
  -6   9   7          5.16          4.53         1.57 o
  -5   9   7        119.05        118.25         5.82 o
  -4   9   7          0.87          1.08         1.20 o
  -3   9   7        284.11        276.60         8.59 o
  -2   9   7        364.04        361.57         8.93 o
  -1   9   7        372.31        365.27         8.42 o
   0   9   7         36.64         36.64         2.22 o
   1   9   7         25.63         30.69         3.09 o
   2   9   7         26.34         30.58         2.79 o
   3   9   7          6.81          6.89         1.74 o
   4   9   7         30.21         34.80         3.00 o
   5   9   7          0.53         -0.51         1.03 o
   6   9   7        185.66        212.39         7.29 o
   7   9   7         81.67        102.05         4.68 o
   8   9   7         17.55         21.62         2.46 o
  -7  10   7          2.62          4.61         2.01 o
  -6  10   7          0.59          1.50         1.87 o
  -5  10   7          2.35          3.39         1.64 o
  -4  10   7          0.16         -0.73         1.20 o
  -3  10   7          1.12          2.57         1.29 o
  -2  10   7          0.28         -0.23         1.02 o
  -1  10   7          8.67          6.87         1.47 o
   0  10   7         43.91         39.35         2.69 o
   1  10   7         17.20         15.33         2.58 o
   2  10   7          8.69          8.79         2.13 o
   3  10   7         10.91         12.76         2.06 o
   4  10   7          7.64          3.97         1.67 o
   5  10   7          6.80          3.92         1.55 o
   6  10   7          0.00         -1.03         1.61 o
   7  10   7          0.38          3.87         1.94 o
  -7  11   7          6.03         12.32         3.37 o
  -6  11   7          2.45          2.73         1.40 o
  -5  11   7          2.76          0.40         1.26 o
  -4  11   7         77.43         71.59         4.72 o
  -3  11   7          9.44          7.07         1.86 o
  -2  11   7          0.36         -1.10         1.40 o
  -1  11   7          7.79          4.34         1.83 o
   0  11   7         78.41         73.42         3.76 o
   1  11   7          2.21         -0.58         1.52 o
   2  11   7          0.07          0.07         1.46 o
   3  11   7          4.48          7.36         2.56 o
   4  11   7         24.04         11.24         1.91 o
   5  11   7          1.33          0.63         1.11 o
   6  11   7         10.26         12.11         1.86 o
  -6  12   7          5.74          6.41         2.38 o
  -5  12   7          3.35          3.58         1.48 o
  -4  12   7          1.87          5.72         1.63 o
  -3  12   7          5.89          3.69         2.05 o
  -2  12   7          7.50          8.14         1.81 o
  -1  12   7         26.35         26.10         2.91 o
   0  12   7         11.18         11.57         1.86 o
   1  12   7         23.49         18.32         3.49 o
   2  12   7          2.87          1.28         1.56 o
   3  12   7          1.18          1.68         1.77 o
   4  12   7          0.04         -0.88         2.47 o
   5  12   7          5.50          4.29         1.69 o
  -4  13   7         58.02         59.96         5.91 o
  -3  13   7         67.11         67.47         4.56 o
  -2  13   7         20.43         22.91         2.92 o
  -1  13   7          0.07         -0.79         1.22 o
   0  13   7          0.04         -0.34         0.99 o
   1  13   7          0.34         -0.87         1.76 o
   2  13   7         30.78         31.08         4.09 o
   3  13   7          1.88          5.42         1.93 o
   4  13   7          0.67          3.15         1.58 o
  -3  14   7          0.85          6.81         4.74 o
  -2  14   7          6.65          7.67         1.52 o
  -1  14   7         12.33         13.66         2.00 o
   0  14   7          0.72         -0.73         1.43 o
   1  14   7          2.31          0.91         1.83 o
   2  14   7          5.22          0.93         2.21 o
 -10   0   8          9.91          5.42         2.70 o
  -9   0   8          7.50         12.44         6.08 o
  -8   0   8         58.60         48.40         5.45 o
  -7   0   8         17.38         23.16         4.01 o
  -6   0   8       1103.57       1165.06        27.72 o
  -5   0   8        885.65        909.77        21.89 o
  -4   0   8       1117.65       1133.29        23.54 o
  -3   0   8        132.64        156.09         5.50 o
  -2   0   8        794.66        819.00        18.27 o
  -1   0   8       1466.32       1581.81        33.49 o
   0   0   8       6432.78       6883.37       116.37 o
   1   0   8       2304.82       2461.97        42.26 o
   2   0   8         54.59         65.67         2.38 o
   3   0   8         37.13         41.09         2.03 o
   4   0   8         84.68         87.14         6.81 o
   5   0   8         34.57         39.00         3.60 o
   6   0   8          4.46          6.66         1.90 o
   7   0   8         37.08         41.17         4.50 o
   8   0   8         88.48         93.86         7.06 o
   9   0   8        124.07        126.90        12.79 o
  10   0   8         87.86         81.87         8.66 o
 -10   1   8          0.70          2.97         1.93 o
  -9   1   8         10.18          6.02         2.16 o
  -8   1   8          5.38          4.39         2.12 o
  -7   1   8          0.05          1.10         1.39 o
  -6   1   8         63.25         59.70         3.13 o
  -5   1   8         79.03         74.55         3.29 o
  -4   1   8        455.72        450.78         7.51 o
  -3   1   8        362.43        366.36         6.18 o
  -2   1   8        369.41        385.93         6.75 o
  -1   1   8        175.66        175.77         3.47 o
   0   1   8         35.98         41.29         1.23 o
   1   1   8        289.36        329.43         5.59 o
   2   1   8          1.05          2.63         0.54 o
   3   1   8          8.02         13.85         0.96 o
   4   1   8          0.14         -0.22         0.49 o
   5   1   8        117.93        116.37         3.99 o
   6   1   8         10.36         10.69         1.67 o
   7   1   8         13.99         14.61         2.17 o
   8   1   8         21.69         19.36         2.66 o
   9   1   8         52.71         54.33         3.95 o
  10   1   8         28.55         19.86         3.27 o
 -10   2   8         30.63         30.87         4.04 o
  -9   2   8         57.66         57.32         4.35 o
  -8   2   8         59.65         67.94         4.80 o
  -7   2   8        207.03        207.13         8.30 o
  -6   2   8         10.25          6.36         1.50 o
  -5   2   8          1.87          1.64         0.80 o
  -4   2   8         42.55         43.31         1.83 o
  -3   2   8        400.02        393.20         6.86 o
  -2   2   8       1083.39       1119.35        15.98 o
  -1   2   8         78.30         85.83         2.61 o
   0   2   8       2162.63       2424.94        30.97 o
   1   2   8          6.06         11.48         0.94 o
   2   2   8          8.98          7.73         0.71 o
   3   2   8         12.39         12.45         0.71 o
   4   2   8          0.53          0.95         0.85 o
   5   2   8         66.24         66.04         2.62 o
   6   2   8          6.30          7.00         1.41 o
   7   2   8         46.99         41.29         2.98 o
   8   2   8        135.28        149.79         5.98 o
   9   2   8          0.02          0.95         1.18 o
  10   2   8          0.07         -0.12         2.99 o
 -10   3   8          1.73          6.67         2.07 o
  -9   3   8         37.71         46.35         4.15 o
  -8   3   8         14.77         13.42         2.70 o
  -7   3   8         11.88          7.24         2.27 o
  -6   3   8        734.50        734.89        16.16 o
  -5   3   8        204.23        207.87         5.03 o
  -4   3   8        250.10        224.71         5.05 o
  -3   3   8        181.43        155.51         3.63 o
  -2   3   8        171.73        179.59         4.89 o
  -1   3   8         71.21         69.39         1.89 o
   0   3   8        485.56        488.19         7.57 o
   1   3   8        468.04        474.31         8.26 o
   2   3   8         66.84         70.51         2.06 o
   3   3   8          0.00          0.13         0.74 o
   4   3   8         78.34         83.44         2.56 o
   5   3   8        232.34        221.54         7.49 o
   6   3   8        531.34        533.49        12.65 o
   7   3   8         15.93         17.65         2.15 o
   8   3   8          0.68          2.32         1.04 o
   9   3   8         15.26         14.81         2.32 o
  10   3   8          0.12         -0.62         2.89 o
 -10   4   8         67.51         80.20        11.56 o
  -9   4   8         58.74         54.20         4.44 o
  -8   4   8         64.79         58.94         4.37 o
  -7   4   8         53.77         51.36         4.69 o
  -6   4   8         22.70         18.74         2.59 o
  -5   4   8          5.29          5.01         1.32 o
  -4   4   8        129.76        131.68         3.68 o
  -3   4   8        180.24        158.85         3.77 o
  -2   4   8          1.80          0.10         0.59 o
  -1   4   8        170.10        170.61         3.68 o
   0   4   8         57.06         65.92         1.78 o
   1   4   8        285.64        283.87         7.31 o
   2   4   8        155.77        157.81         3.61 o
   3   4   8         58.88         55.90         2.53 o
   4   4   8         34.76         37.39         2.08 o
   5   4   8        170.40        163.68         4.77 o
   6   4   8        352.17        353.76         9.28 o
   7   4   8          0.00          0.27         1.10 o
   8   4   8          5.40          3.96         1.73 o
   9   4   8          8.85          7.67         1.96 o
  -9   5   8         43.61         40.33         3.99 o
  -8   5   8         84.02         74.11         5.68 o
  -7   5   8        179.48        170.49         8.70 o
  -6   5   8        260.99        260.10         8.64 o
  -5   5   8         11.03         14.77         1.87 o
  -4   5   8         23.21         24.15         2.05 o
  -3   5   8          0.18         -0.76         0.76 o
  -2   5   8         38.29         50.42         2.07 o
  -1   5   8        241.89        228.98         4.83 o
   0   5   8         33.48         41.73         2.21 o
   1   5   8         38.58         44.61         2.18 o
   2   5   8        110.40        106.24         3.40 o
   3   5   8          6.81          3.84         0.66 o
   4   5   8         70.12         74.20         3.12 o
   5   5   8        185.15        182.80         5.10 o
   6   5   8        228.02        235.79         6.70 o
   7   5   8        251.77        258.75         7.64 o
   8   5   8         19.63         16.32         2.16 o
   9   5   8         30.16         33.54         3.14 o
  -9   6   8          3.64          2.66         1.64 o
  -8   6   8          0.27          0.13         1.59 o
  -7   6   8          0.38          1.99         1.48 o
  -6   6   8          2.87          1.24         1.41 o
  -5   6   8         14.71         17.94         2.55 o
  -4   6   8         13.22         14.33         2.00 o
  -3   6   8         41.51         42.75         2.64 o
  -2   6   8        720.59        696.28        13.81 o
  -1   6   8         32.60         31.51         1.85 o
   0   6   8         99.28         85.77         2.66 o
   1   6   8          0.22          0.37         0.88 o
   2   6   8         26.33         26.86         1.94 o
   3   6   8         57.45         50.42         2.30 o
   4   6   8        268.61        244.09         6.15 o
   5   6   8          3.01          1.36         1.33 o
   6   6   8          0.58          1.82         1.07 o
   7   6   8         15.20         12.70         2.44 o
   8   6   8          3.56          7.70         2.36 o
   9   6   8          0.08          0.54         1.09 o
  -9   7   8          0.71          2.36         3.26 o
  -8   7   8          7.06          5.48         2.20 o
  -7   7   8          0.01          0.99         1.80 o
  -6   7   8         29.54         22.76         3.12 o
  -5   7   8         58.71         58.56         3.93 o
  -4   7   8         44.20         48.12         3.19 o
  -3   7   8         58.95         75.41         3.70 o
  -2   7   8          0.89         -0.03         0.99 o
  -1   7   8          7.78          5.81         1.25 o
   0   7   8       1017.13        997.17        16.42 o
   1   7   8        487.55        474.15         9.68 o
   2   7   8          0.00          0.38         0.82 o
   3   7   8          2.59          3.65         1.07 o
   4   7   8         64.22         65.13         3.06 o
   5   7   8         11.34         10.31         1.48 o
   6   7   8        215.20        212.73         6.45 o
   7   7   8         23.41         27.29         2.78 o
   8   7   8         60.38         71.22         4.57 o
  -8   8   8         68.91         63.15        11.52 o
  -7   8   8          1.21          0.75         2.09 o
  -6   8   8          5.39          4.01         2.32 o
  -5   8   8         44.14         50.90         4.37 o
  -4   8   8         28.63         39.27         3.05 o
  -3   8   8          9.65         12.46         1.87 o
  -2   8   8          0.47          0.72         1.01 o
  -1   8   8         60.09         56.50         2.73 o
   0   8   8       1638.29       1610.48        27.41 o
   1   8   8        198.76        191.98         5.33 o
   2   8   8         14.72          9.13         1.65 o
   3   8   8         17.38         13.58         1.89 o
   4   8   8        112.19        103.68         4.25 o
   5   8   8          5.48          3.67         1.48 o
   6   8   8          7.05          6.63         1.43 o
   7   8   8          0.44          0.35         1.63 o
   8   8   8          0.99          0.40         0.90 o
  -7   9   8         17.51         20.04         2.80 o
  -6   9   8         39.39         41.89         4.10 o
  -5   9   8          0.11         -1.20         1.20 o
  -4   9   8          8.38          7.46         1.73 o
  -3   9   8         46.40         55.75         3.28 o
  -2   9   8         13.47         16.68         2.10 o
  -1   9   8          1.20          0.43         1.01 o
   0   9   8         74.33         69.07         3.14 o
   1   9   8          0.01          0.24         1.33 o
   2   9   8        304.24        303.73         8.50 o
   3   9   8        183.31        193.10         5.94 o
   4   9   8         90.39         97.03         4.53 o
   5   9   8         28.43         40.86         3.01 o
   6   9   8          3.80          4.96         1.47 o
   7   9   8          3.60          0.48         1.21 o
  -7  10   8        122.94        148.21         7.48 o
  -6  10   8         32.54         37.70         3.71 o
  -5  10   8         22.42         21.83         3.11 o
  -4  10   8          7.00          5.17         1.53 o
  -3  10   8        127.73        138.02         5.16 o
  -2  10   8        102.96        108.33         4.47 o
  -1  10   8        403.47        423.47        10.90 o
   0  10   8        107.30        100.10         3.79 o
   1  10   8        136.17        138.52         6.04 o
   2  10   8         14.40         18.05         2.75 o
   3  10   8         22.81         26.84         2.91 o
   4  10   8          0.68          0.77         2.01 o
   5  10   8          4.54          3.11         1.28 o
   6  10   8         14.19         15.35         2.16 o
   7  10   8          1.64         -1.18         1.18 o
  -6  11   8          8.01          8.66         2.00 o
  -5  11   8         17.27         14.91         2.86 o
  -4  11   8          5.02          3.94         1.61 o
  -3  11   8         10.72          6.61         1.60 o
  -2  11   8          9.13          9.98         1.86 o
  -1  11   8          1.03         -0.85         1.89 o
   0  11   8          0.00          2.92         1.82 o
   1  11   8          1.26          2.19         1.65 o
   2  11   8          6.83          3.21         1.81 o
   3  11   8         63.68         74.60         5.17 o
   4  11   8        289.59        324.51        11.10 o
   5  11   8         49.88         63.67         4.42 o
   6  11   8          0.13          0.48         1.66 o
  -5  12   8        123.96        159.54         9.88 o
  -4  12   8        134.25        163.20         7.52 o
  -3  12   8         28.97         33.29         2.84 o
  -2  12   8          5.28          7.45         1.80 o
  -1  12   8          1.87          1.13         1.15 o
   0  12   8          4.48          3.13         2.69 o
   1  12   8          5.07          4.78         2.42 o
   2  12   8         16.16         20.61         3.16 o
   3  12   8         21.02         25.60         4.20 o
   4  12   8          4.97          1.50         2.08 o
   5  12   8          8.56          7.15         5.97 o
  -4  13   8         11.00         15.32         4.85 o
  -3  13   8          4.88          6.81         1.82 o
  -2  13   8          1.57          2.78         1.42 o
  -1  13   8          4.41          3.79         2.00 o
   0  13   8          8.51          4.16         2.63 o
   1  13   8         41.45         55.62         5.06 o
   2  13   8          8.10          3.82         1.87 o
   3  13   8          8.64         11.54         2.50 o
   4  13   8         57.51         68.05         9.69 o
  -2  14   8         18.92         16.00         3.01 o
  -1  14   8         12.88         17.82         2.04 o
   0  14   8         42.73         40.38         5.31 o
   1  14   8          0.22          0.70         2.28 o
 -10   1   9         16.17         19.76         3.31 o
  -9   1   9          3.68          0.25         1.63 o
  -8   1   9        426.68        431.20        13.91 o
  -7   1   9         30.81         32.39         3.39 o
  -6   1   9         15.63         15.85         1.96 o
  -5   1   9          0.38          0.19         0.87 o
  -4   1   9        249.53        273.17         6.07 o
  -3   1   9         31.35         31.80         1.78 o
  -2   1   9         26.98         32.76         1.72 o
  -1   1   9         93.73         87.28         2.41 o
   0   1   9       2142.96       2138.72        29.47 o
   1   1   9        428.23        435.77         7.61 o
   2   1   9        185.39        161.55         5.63 o
   3   1   9          4.42          5.64         0.82 o
   4   1   9        356.70        360.75         7.69 o
   5   1   9         67.30         62.72         3.10 o
   6   1   9          7.32          4.07         1.38 o
   7   1   9          6.43          8.94         1.84 o
   8   1   9         24.17         22.15         2.54 o
   9   1   9         13.71         15.46         2.65 o
 -10   2   9         35.85         45.97         4.28 o
  -9   2   9          4.32          2.03         1.58 o
  -8   2   9         24.23         18.75         3.29 o
  -7   2   9         20.90         17.09         2.93 o
  -6   2   9         87.51         90.11         4.21 o
  -5   2   9        130.30        126.73         4.03 o
  -4   2   9         16.87         21.85         1.78 o
  -3   2   9        140.37        157.56         4.10 o
  -2   2   9        387.44        386.01         6.96 o
  -1   2   9       1058.52       1076.73        17.00 o
   0   2   9        342.96        307.53         5.48 o
   1   2   9          2.78          5.02         0.91 o
   2   2   9         41.55         42.30         1.58 o
   3   2   9        706.68        725.36        13.18 o
   4   2   9         89.60         89.06         2.54 o
   5   2   9          4.83          6.55         1.12 o
   6   2   9          9.67         10.82         1.60 o
   7   2   9        377.82        367.60        12.99 o
   8   2   9         54.21         57.34         3.75 o
   9   2   9          0.00          0.58         1.04 o
 -10   3   9          5.31         -1.04         2.07 o
  -9   3   9         61.58         68.38         4.82 o
  -8   3   9          1.70          2.17         1.68 o
  -7   3   9         12.12         10.52         2.87 o
  -6   3   9         41.00         50.31         3.92 o
  -5   3   9         11.94          9.45         1.49 o
  -4   3   9         95.43         86.24         3.10 o
  -3   3   9         39.23         44.89         2.02 o
  -2   3   9         96.35         78.78         2.69 o
  -1   3   9         86.53         81.58         2.61 o
   0   3   9        130.71        111.85         3.49 o
   1   3   9        169.94        191.59         4.81 o
   2   3   9        105.66        102.20         3.19 o
   3   3   9         36.14         40.87         1.44 o
   4   3   9          2.29          0.38         0.90 o
   5   3   9         49.67         54.10         3.21 o
   6   3   9         11.03         10.84         1.49 o
   7   3   9         95.35         98.92         4.39 o
   8   3   9         11.97         12.95         2.66 o
   9   3   9          2.67          1.53         1.92 o
  -9   4   9          5.75          3.41         1.69 o
  -8   4   9         16.53         16.66         3.31 o
  -7   4   9         88.48         94.08         5.47 o
  -6   4   9        211.26        209.00         8.47 o
  -5   4   9        237.61        245.46         6.83 o
  -4   4   9        138.28        133.29         4.26 o
  -3   4   9         16.67         15.97         1.58 o
  -2   4   9         12.71         17.75         1.58 o
  -1   4   9          0.10          1.43         0.74 o
   0   4   9        161.56        151.58         4.35 o
   1   4   9        119.55        116.34         3.63 o
   2   4   9        646.38        654.51        11.14 o
   3   4   9         51.18         50.73         1.72 o
   4   4   9          1.75          1.96         0.90 o
   5   4   9          2.52          4.64         1.13 o
   6   4   9         95.83         94.61         4.98 o
   7   4   9        150.12        152.58         6.29 o
   8   4   9         71.02         61.07         3.91 o
   9   4   9          0.12          0.76         1.05 o
  -9   5   9          2.62          1.14         2.47 o
  -8   5   9          8.93          6.92         2.25 o
  -7   5   9          7.74          6.44         2.10 o
  -6   5   9          3.39          0.72         1.44 o
  -5   5   9          5.28          5.26         1.39 o
  -4   5   9        172.58        173.15         5.50 o
  -3   5   9          3.89          4.27         1.23 o
  -2   5   9        494.17        471.11         8.48 o
  -1   5   9          7.51          7.63         1.12 o
   0   5   9         88.98         86.81         3.26 o
   1   5   9         51.76         54.20         2.52 o
   2   5   9         32.91         31.25         2.01 o
   3   5   9         27.47         22.85         1.58 o
   4   5   9        236.39        210.34         5.79 o
   5   5   9         17.02         16.84         1.72 o
   6   5   9         12.14         11.18         1.75 o
   7   5   9          1.60          1.91         1.10 o
   8   5   9          0.78          0.83         1.16 o
   9   5   9          0.03         -1.01         1.01 o
  -9   6   9          1.26          1.55         5.95 o
  -8   6   9          0.73         -1.14         1.72 o
  -7   6   9          0.11         -0.70         1.43 o
  -6   6   9        607.40        623.89        20.09 o
  -5   6   9          8.28          6.65         2.11 o
  -4   6   9         43.64         46.42         3.22 o
  -3   6   9          2.70          2.97         1.22 o
  -2   6   9        499.40        486.72        10.59 o
  -1   6   9        191.68        181.34         4.95 o
   0   6   9         10.71          5.95         1.22 o
   1   6   9         32.60         31.38         2.31 o
   2   6   9        916.90        909.33        17.00 o
   3   6   9        141.86        129.01         3.90 o
   4   6   9         17.10         11.85         1.38 o
   5   6   9         52.77         48.76         2.41 o
   6   6   9        311.28        313.17         8.48 o
   7   6   9         12.54         14.29         1.91 o
   8   6   9          0.66          0.11         0.99 o
   9   6   9          0.38         -1.24         1.24 o
  -8   7   9          0.80          3.40         2.24 o
  -7   7   9         20.55         17.86         3.05 o
  -6   7   9         15.51         12.71         2.52 o
  -5   7   9          5.87          2.18         2.30 o
  -4   7   9         15.55         10.46         1.87 o
  -3   7   9         32.93         37.63         2.73 o
  -2   7   9        364.28        352.80         8.54 o
  -1   7   9         69.70         67.51         3.47 o
   0   7   9        110.68        116.20         4.14 o
   1   7   9        507.93        490.44        10.05 o
   2   7   9        240.20        213.24         5.61 o
   3   7   9         18.34         20.87         1.88 o
   4   7   9        112.86         95.56         3.82 o
   5   7   9         29.08         24.86         2.12 o
   6   7   9         94.27         95.72         5.09 o
   7   7   9          8.21          6.54         1.25 o
   8   7   9          6.19          7.37         1.61 o
  -8   8   9         23.40         27.99         4.01 o
  -7   8   9          0.02          1.36         1.35 o
  -6   8   9         13.77         17.04         2.75 o
  -5   8   9          1.73          1.60         1.65 o
  -4   8   9         59.74         59.51         3.39 o
  -3   8   9          9.42          8.32         1.65 o
  -2   8   9        236.48        247.89         6.57 o
  -1   8   9         30.78         32.92         2.50 o
   0   8   9         22.95         17.41         2.33 o
   1   8   9        132.22        139.24         4.49 o
   2   8   9          0.64          0.78         0.96 o
   3   8   9         22.81         21.62         2.13 o
   4   8   9          5.51          2.12         1.19 o
   5   8   9         75.50         88.30         4.07 o
   6   8   9         66.55         80.23         3.60 o
   7   8   9          0.38          3.16         2.63 o
   8   8   9          4.62          0.37         1.93 o
  -7   9   9          7.79         11.19         2.15 o
  -6   9   9          9.35          5.61         1.77 o
  -5   9   9         38.21         34.59         3.76 o
  -4   9   9         33.94         32.33         2.94 o
  -3   9   9         11.70          9.11         1.77 o
  -2   9   9         16.57          8.67         1.95 o
  -1   9   9          4.07          1.66         1.07 o
   0   9   9        230.49        229.20         7.39 o
   1   9   9         63.93         69.03         4.30 o
   2   9   9         30.56         40.00         3.07 o
   3   9   9          4.02          5.51         1.35 o
   4   9   9         36.07         33.53         2.84 o
   5   9   9          8.03         10.44         1.71 o
   6   9   9          3.25          2.83         1.15 o
   7   9   9          8.39          6.96         1.94 o
  -7  10   9          0.10          4.64         2.23 o
  -6  10   9          4.42          3.91         1.46 o
  -5  10   9         34.89         27.92         3.46 o
  -4  10   9          8.58          9.27         1.75 o
  -3  10   9         42.52         47.42         3.32 o
  -2  10   9         12.73         11.11         1.80 o
  -1  10   9          1.30         -0.13         1.18 o
   0  10   9        141.48        143.35         6.29 o
   1  10   9          0.86          2.06         1.38 o
   2  10   9        239.40        234.38         8.19 o
   3  10   9         25.40         19.30         3.31 o
   4  10   9         24.44         30.60         3.08 o
   5  10   9          0.90         -0.50         1.05 o
   6  10   9          3.44          0.80         1.05 o
  -6  11   9         72.24         88.15         6.09 o
  -5  11   9          4.91          4.09         1.38 o
  -4  11   9         68.13         61.96         5.23 o
  -3  11   9        136.68        141.59         5.41 o
  -2  11   9        168.47        172.35         5.99 o
  -1  11   9         11.76         10.01         1.79 o
   0  11   9        312.49        330.02        11.81 o
   1  11   9          0.00         -1.37         1.37 o
   2  11   9         57.74         69.17         4.68 o
   3  11   9          8.42          4.16         1.63 o
   4  11   9         74.76         81.53         4.62 o
   5  11   9        123.63        133.91         6.20 o
   6  11   9         39.87         56.79         7.65 o
  -5  12   9          0.33         -2.86         2.86 o
  -4  12   9          3.40          2.26         1.52 o
  -3  12   9          0.12         -1.20         1.41 o
  -2  12   9          3.29          2.04         1.54 o
  -1  12   9          8.22          7.13         1.65 o
   0  12   9         20.28          7.59         3.60 o
   1  12   9         29.16         31.12         3.60 o
   2  12   9        151.40        170.76        16.01 o
   3  12   9          8.95          6.84         2.24 o
   4  12   9         64.32         70.55         4.93 o
  -3  13   9         13.17         18.73         4.04 o
  -2  13   9         63.00         78.02         4.33 o
  -1  13   9          1.49          1.59         2.06 o
   0  13   9         50.69         58.71         5.25 o
   1  13   9         10.34         10.32         2.56 o
   2  13   9          3.09          3.28         1.49 o
   3  13   9          0.08         25.16        12.79 o
  -9   0  10          0.07         -2.89         2.89 o
  -8   0  10        108.83        100.28         9.17 o
  -7   0  10         15.46         13.72         3.53 o
  -6   0  10         88.03         94.67         5.31 o
  -5   0  10        233.87        239.12         9.38 o
  -4   0  10        144.31        133.00         5.56 o
  -3   0  10        205.84        204.51         7.82 o
  -2   0  10          0.65          1.17         1.11 o
  -1   0  10          0.40         -0.59         1.02 o
   0   0  10        136.24        152.55         5.26 o
   1   0  10         87.20         78.69         4.17 o
   2   0  10         31.98         25.79         3.36 o
   3   0  10        296.37        279.92        10.40 o
   4   0  10          0.81         -1.08         1.09 o
   5   0  10         13.42         11.51         2.59 o
   6   0  10         70.61         70.01         5.53 o
   7   0  10          3.70          2.00         2.68 o
   8   0  10         20.90         34.14         4.03 o
   9   0  10         91.62         88.29         6.84 o
  -9   1  10          8.22          8.87         2.42 o
  -8   1  10         20.91         20.60         3.13 o
  -7   1  10         12.68         15.87         3.14 o
  -6   1  10        150.03        163.35         5.47 o
  -5   1  10         49.31         59.93         2.93 o
  -4   1  10          7.74         11.61         1.45 o
  -3   1  10         10.45         11.55         1.35 o
  -2   1  10         69.16         74.84         2.79 o
  -1   1  10        173.62        180.80         5.03 o
   0   1  10       1138.44       1207.50        17.87 o
   1   1  10        512.76        541.31         9.98 o
   2   1  10        334.86        336.11         9.04 o
   3   1  10          2.99          2.95         1.04 o
   4   1  10          1.87          1.55         0.91 o
   5   1  10         33.93         40.37         2.87 o
   6   1  10          3.09          2.41         1.18 o
   7   1  10         57.84         62.67         3.75 o
   8   1  10        228.65        248.77         9.05 o
   9   1  10         44.51         50.61         3.60 o
  -9   2  10          5.51          9.72         2.15 o
  -8   2  10         27.06         29.70         4.31 o
  -7   2  10          7.32          3.45         2.19 o
  -6   2  10        192.19        193.76         7.78 o
  -5   2  10          1.16          1.28         1.04 o
  -4   2  10        216.95        220.21         5.42 o
  -3   2  10          4.82          3.40         1.09 o
  -2   2  10         31.57         37.94         2.14 o
  -1   2  10          3.98          6.62         1.01 o
   0   2  10         87.14         90.25         2.35 o
   1   2  10         10.86         14.99         1.41 o
   2   2  10        215.51        200.25         4.27 o
   3   2  10         36.98         43.84         2.28 o
   4   2  10          0.44         -0.71         0.78 o
   5   2  10         21.61         23.69         2.06 o
   6   2  10         11.76         12.45         1.80 o
   7   2  10         16.80         15.66         2.11 o
   8   2  10         46.18         45.06         3.66 o
   9   2  10          6.27          1.19         2.27 o
  -9   3  10         43.61         43.02         6.16 o
  -8   3  10         45.61         43.16         4.96 o
  -7   3  10          0.39         -0.71         1.52 o
  -6   3  10        668.35        696.07        17.22 o
  -5   3  10          4.97          3.06         1.34 o
  -4   3  10          0.45          0.19         0.95 o
  -3   3  10        120.29        112.20         3.71 o
  -2   3  10        113.31        102.79         3.40 o
  -1   3  10          5.54          3.76         0.95 o
   0   3  10         11.20         14.54         1.44 o
   1   3  10        174.60        166.27         4.54 o
   2   3  10         48.93         48.80         2.11 o
   3   3  10        187.87        174.22         4.24 o
   4   3  10        139.62        140.83         3.43 o
   5   3  10        361.95        358.53        12.97 o
   6   3  10        361.72        358.46        11.09 o
   7   3  10         13.03         12.00         1.81 o
   8   3  10         71.71         80.93         5.18 o
   9   3  10          1.41          1.14         1.13 o
  -9   4  10          0.98         -0.10         1.56 o
  -8   4  10         35.51         25.48         4.22 o
  -7   4  10         23.98         30.11         4.52 o
  -6   4  10        101.05        109.59         5.77 o
  -5   4  10         51.67         57.66         3.43 o
  -4   4  10        297.57        292.23         7.63 o
  -3   4  10         48.88         48.12         2.47 o
  -2   4  10         31.71         29.67         2.12 o
  -1   4  10          0.01         -0.03         0.72 o
   0   4  10         12.10          8.98         1.40 o
   1   4  10          0.35          0.58         0.80 o
   2   4  10          8.12          8.64         1.23 o
   3   4  10        123.12        132.37         3.70 o
   4   4  10         39.29         46.75         2.54 o
   5   4  10         30.90         29.21         2.46 o
   6   4  10         73.27         68.95         4.36 o
   7   4  10          0.21          0.68         0.75 o
   8   4  10          4.11          4.29         1.51 o
   9   4  10          2.12          0.53         1.19 o
  -9   5  10          1.37         -1.81         4.32 o
  -8   5  10          0.04         -0.61         2.82 o
  -7   5  10         59.31         60.42         4.65 o
  -6   5  10        275.93        277.53        10.12 o
  -5   5  10        505.95        531.12        12.99 o
  -4   5  10        408.42        387.39         9.38 o
  -3   5  10        177.98        179.66         5.62 o
  -2   5  10         49.98         53.44         2.39 o
  -1   5  10          0.88          0.30         0.72 o
   0   5  10        213.75        229.12         6.03 o
   1   5  10         21.19         21.88         2.08 o
   2   5  10        145.78        157.13         4.58 o
   3   5  10        228.30        213.70         5.24 o
   4   5  10        283.64        254.99         5.91 o
   5   5  10        107.02        106.58         3.85 o
   6   5  10        104.26        101.52         5.98 o
   7   5  10         29.31         24.83         3.59 o
   8   5  10         17.44         14.61         2.23 o
  -8   6  10         10.20          6.69         4.30 o
  -7   6  10          1.26          1.03         1.50 o
  -6   6  10         87.71         90.85         5.45 o
  -5   6  10         31.70         38.37         3.45 o
  -4   6  10         96.24        115.20         5.93 o
  -3   6  10         98.70         94.60         3.95 o
  -2   6  10       1096.05       1039.28        23.37 o
  -1   6  10        144.76        153.06         4.15 o
   0   6  10          0.00         -0.02         0.83 o
   1   6  10        158.20        161.57         4.94 o
   2   6  10         52.45         52.06         2.59 o
   3   6  10         10.36          6.77         1.20 o
   4   6  10        102.78         91.94         3.36 o
   5   6  10         18.13         19.80         1.62 o
   6   6  10         95.44        117.30         7.30 o
   7   6  10         59.30         58.02         3.05 o
   8   6  10          2.75          2.29         2.43 o
  -8   7  10          0.72          0.35         1.90 o
  -7   7  10          9.61         11.21         2.12 o
  -6   7  10        111.19        104.73         5.93 o
  -5   7  10         10.36          7.08         2.13 o
  -4   7  10          4.09          4.52         1.49 o
  -3   7  10         13.83         13.11         1.94 o
  -2   7  10         45.19         47.26         3.05 o
  -1   7  10        180.53        176.26         5.62 o
   0   7  10          6.07          0.32         1.09 o
   1   7  10        352.51        341.99         8.26 o
   2   7  10        256.97        254.12         6.43 o
   3   7  10        186.70        208.87         5.58 o
   4   7  10        316.52        317.82         8.36 o
   5   7  10        204.08        208.08         6.17 o
   6   7  10         36.28         36.97         3.77 o
   7   7  10          0.13          0.70         1.66 o
   8   7  10          0.40          1.55         1.37 o
  -8   8  10         14.36         14.85         5.98 o
  -7   8  10          0.14          2.06         2.37 o
  -6   8  10         20.25         22.03         3.02 o
  -5   8  10         46.83         49.66         4.22 o
  -4   8  10          0.02          1.64         1.20 o
  -3   8  10          5.58          6.99         1.54 o
  -2   8  10         66.32         67.09         3.42 o
  -1   8  10        115.36        103.13         3.95 o
   0   8  10        483.60        494.67        12.29 o
   1   8  10         76.04         65.88         3.50 o
   2   8  10        160.55        147.41         5.52 o
   3   8  10         20.04         18.99         2.07 o
   4   8  10         39.49         43.42         3.17 o
   5   8  10          7.20          5.08         1.15 o
   6   8  10         24.97         29.56         4.00 o
   7   8  10         15.00         21.38         2.75 o
  -7   9  10          3.75          3.54         2.27 o
  -6   9  10         17.02         24.27         4.11 o
  -5   9  10         14.80         13.79         2.80 o
  -4   9  10         12.76         10.87         1.83 o
  -3   9  10         81.67         82.00         3.97 o
  -2   9  10        158.68        174.02         6.22 o
  -1   9  10         94.72         96.80         3.85 o
   0   9  10        391.02        392.93        10.70 o
   1   9  10         93.66         94.78         4.44 o
   2   9  10        176.15        176.65         6.21 o
   3   9  10         11.43         10.19         1.64 o
   4   9  10         16.13         11.11         1.79 o
   5   9  10         21.04         17.68         2.15 o
   6   9  10         11.03          9.08         2.09 o
   7   9  10         67.99         73.71         4.40 o
  -6  10  10          8.81          5.66         2.12 o
  -5  10  10          0.34         -0.72         1.80 o
  -4  10  10        125.78        139.37         5.40 o
  -3  10  10          0.01         -0.52         1.05 o
  -2  10  10         14.51         12.44         1.96 o
  -1  10  10         15.97         17.36         2.15 o
   0  10  10         35.85         42.70         4.20 o
   1  10  10        145.36        137.33         6.08 o
   2  10  10        402.99        410.99        11.92 o
   3  10  10        328.14        342.34        10.43 o
   4  10  10          5.72          9.14         1.68 o
   5  10  10         53.68         61.58         3.91 o
   6  10  10         18.10         16.62         3.90 o
  -5  11  10        124.69        153.76         9.82 o
  -4  11  10        128.04        152.74         7.29 o
  -3  11  10         23.40         22.99         2.51 o
  -2  11  10          0.23          1.00         1.19 o
  -1  11  10         42.12         46.69         2.86 o
   0  11  10         14.01          6.54         1.97 o
   1  11  10          0.61         -0.01         1.35 o
   2  11  10         18.99         17.32         2.61 o
   3  11  10          0.48         -1.15         1.34 o
   4  11  10          2.48          0.37         2.39 o
   5  11  10         10.26          5.21         1.41 o
  -4  12  10         51.10         73.34         6.03 o
  -3  12  10          4.90          3.39         1.32 o
  -2  12  10         67.01         62.54         4.30 o
  -1  12  10         48.10         53.77         5.52 o
   0  12  10         65.93         70.33         5.72 o
   1  12  10          2.46         -1.13         1.53 o
   2  12  10         16.52         15.83         3.02 o
   3  12  10          3.14          3.24         1.47 o
   4  12  10         67.05         55.45         5.84 o
  -2  13  10          2.30          4.72         1.50 o
  -1  13  10          0.20          0.09         1.63 o
   0  13  10          5.69          1.14         3.04 o
   1  13  10          0.72         -1.20         2.10 o
   2  13  10          7.31         11.03         4.02 o
  -9   1  11          4.93          3.45         1.80 o
  -8   1  11         29.16         19.40         3.45 o
  -7   1  11        112.73        120.52         8.20 o
  -6   1  11         17.98         16.99         2.85 o
  -5   1  11         28.98         30.31         2.73 o
  -4   1  11        463.05        472.45         9.86 o
  -3   1  11          2.66          0.46         1.06 o
  -2   1  11          8.83          2.08         1.07 o
  -1   1  11         19.85         16.54         1.70 o
   0   1  11          3.37          4.61         0.85 o
   1   1  11        100.59        104.72         3.04 o
   2   1  11         68.46         58.69         2.79 o
   3   1  11        337.14        341.57         8.27 o
   4   1  11        541.82        543.45        12.65 o
   5   1  11        550.20        543.50        15.35 o
   6   1  11         33.04         39.59         3.06 o
   7   1  11          0.00         -0.64         0.88 o
   8   1  11         23.39         25.76         3.89 o
   9   1  11          6.15          8.31         2.83 o
  -9   2  11         18.93         13.16         4.65 o
  -8   2  11         35.64         28.85         4.20 o
  -7   2  11         66.92         68.64         4.90 o
  -6   2  11          7.13          7.34         2.32 o
  -5   2  11         12.51         12.00         1.91 o
  -4   2  11          6.47          3.90         1.26 o
  -3   2  11        512.07        533.21        10.65 o
  -2   2  11        303.64        299.28         6.75 o
  -1   2  11        499.56        482.65         8.92 o
   0   2  11        431.56        418.52         7.58 o
   1   2  11        632.61        570.72        10.80 o
   2   2  11        620.42        622.79        11.95 o
   3   2  11         25.00         23.97         2.00 o
   4   2  11        219.68        206.03         5.78 o
   5   2  11        431.86        431.90        11.54 o
   6   2  11        382.91        377.80        11.73 o
   7   2  11         12.62         12.28         2.23 o
   8   2  11          5.18          5.27         1.42 o
   9   2  11          0.00         -0.92         1.44 o
  -9   3  11          0.11          0.93         1.95 o
  -8   3  11          1.99          3.35         4.17 o
  -7   3  11         75.71         72.65         5.51 o
  -6   3  11         23.11         22.40         3.25 o
  -5   3  11        276.32        294.13         9.20 o
  -4   3  11         43.69         44.16         2.89 o
  -3   3  11          2.05          1.49         0.96 o
  -2   3  11         11.18         10.88         1.47 o
  -1   3  11         84.80         88.64         3.19 o
   0   3  11         40.26         43.57         2.52 o
   1   3  11        743.57        722.77        13.86 o
   2   3  11        296.24        291.81         6.84 o
   3   3  11         91.23         97.06         3.51 o
   4   3  11         15.32         13.50         1.47 o
   5   3  11          1.89          1.42         1.21 o
   6   3  11         32.79         26.51         2.77 o
   7   3  11         68.58         61.71         3.57 o
   8   3  11         45.34         47.38         3.78 o
   9   3  11          0.23         -1.03         1.24 o
  -9   4  11          4.00         -1.29         2.01 o
  -8   4  11          3.31          2.92         2.21 o
  -7   4  11          0.28          1.07         1.68 o
  -6   4  11         14.70         15.34         2.72 o
  -5   4  11         32.45         33.36         2.90 o
  -4   4  11        152.70        147.23         5.44 o
  -3   4  11         26.08         26.30         2.24 o
  -2   4  11        312.77        334.32         7.48 o
  -1   4  11        283.86        263.32         5.81 o
   0   4  11          1.32         -0.14         0.80 o
   1   4  11        835.68        767.44        14.74 o
   2   4  11       1259.57       1197.65        21.49 o
   3   4  11        128.93        117.82         3.54 o
   4   4  11        105.71        100.63         3.88 o
   5   4  11         17.47         15.38         2.54 o
   6   4  11        285.06        304.62        11.42 o
   7   4  11         20.40         17.86         1.87 o
   8   4  11         88.59         89.72         6.42 o
  -8   5  11          4.53          5.82         3.27 o
  -7   5  11          0.72         -1.33         1.33 o
  -6   5  11          0.67          0.38         1.57 o
  -5   5  11         10.98          6.37         1.73 o
  -4   5  11        440.78        441.98        11.17 o
  -3   5  11        122.14        120.58         4.74 o
  -2   5  11          3.09          1.70         1.07 o
  -1   5  11        477.83        455.77         9.31 o
   0   5  11         92.09         91.11         3.44 o
   1   5  11         95.52         98.44         3.67 o
   2   5  11         65.15         62.60         2.83 o
   3   5  11         60.23         53.40         3.08 o
   4   5  11          0.86          2.77         0.93 o
   5   5  11        122.47        130.82         4.52 o
   6   5  11          3.84          2.25         2.32 o
   7   5  11         17.53         14.33         4.64 o
   8   5  11          0.08          0.20         2.29 o
  -8   6  11         13.99         10.95         2.38 o
  -7   6  11         21.92         15.89         2.64 o
  -6   6  11         17.78         24.99         3.34 o
  -5   6  11         62.94         67.52         4.22 o
  -4   6  11          0.03         -1.04         1.04 o
  -3   6  11          3.87          1.48         1.27 o
  -2   6  11         45.47         52.45         3.12 o
  -1   6  11        449.99        446.22         8.77 o
   0   6  11        237.77        220.60         6.21 o
   1   6  11        355.91        352.74         8.45 o
   2   6  11        285.56        268.07         8.29 o
   3   6  11        496.59        511.53        10.91 o
   4   6  11        282.68        300.48         7.37 o
   5   6  11        172.94        175.58         5.20 o
   6   6  11        115.67        119.19         5.65 o
   7   6  11         29.87         37.56         6.91 o
   8   6  11          0.72          5.57         3.30 o
  -8   7  11          3.39         -0.57         3.37 o
  -7   7  11          0.07          3.66         2.04 o
  -6   7  11         21.84         20.68         3.11 o
  -5   7  11         42.96         42.12         4.02 o
  -4   7  11         94.30         93.40         4.91 o
  -3   7  11        151.79        143.12         5.55 o
  -2   7  11        628.69        598.48        14.79 o
  -1   7  11         53.17         48.18         2.61 o
   0   7  11          0.97          0.35         1.01 o
   1   7  11          6.11          4.29         1.31 o
   2   7  11          0.08         -0.76         0.91 o
   3   7  11          6.58          3.76         1.30 o
   4   7  11          1.90          0.17         1.06 o
   5   7  11         70.03         68.15         3.08 o
   6   7  11         18.40         21.56         1.60 o
   7   7  11          0.82         -3.51         4.12 o
  -7   8  11         29.55         27.75         4.12 o
  -6   8  11         70.70         85.60         5.20 o
  -5   8  11        104.57        108.33         5.97 o
  -4   8  11         50.82         56.32         3.64 o
  -3   8  11          7.42          5.96         1.72 o
  -2   8  11         99.24         88.17         4.41 o
  -1   8  11        409.90        392.24         9.77 o
   0   8  11        348.08        334.73         9.43 o
   1   8  11        122.34        130.06         4.70 o
   2   8  11          1.44          3.57         1.19 o
   3   8  11          2.92          0.69         1.42 o
   4   8  11          0.65          1.40         1.00 o
   5   8  11         70.74         77.62         3.43 o
   6   8  11        145.26        170.05         5.76 o
   7   8  11         57.32         63.51         3.47 o
  -6   9  11          0.29         -1.00         2.35 o
  -5   9  11          3.19          2.54         1.58 o
  -4   9  11         65.39         62.52         3.45 o
  -3   9  11         89.77         95.05         4.62 o
  -2   9  11        119.26        121.72         6.18 o
  -1   9  11         72.99         75.90         4.20 o
   0   9  11        236.08        249.19         7.97 o
   1   9  11         49.56         57.64         4.84 o
   2   9  11         21.03         22.19         2.53 o
   3   9  11          5.82          7.59         1.59 o
   4   9  11         28.84         25.32         2.33 o
   5   9  11          1.04          1.86         1.11 o
   6   9  11         38.06         34.02         2.93 o
  -6  10  11         20.13         27.46         4.55 o
  -5  10  11         33.79         30.38         3.33 o
  -4  10  11        232.20        256.82         7.86 o
  -3  10  11        126.97        134.41         5.69 o
  -2  10  11         33.71         25.52         2.64 o
  -1  10  11         31.26         38.35         3.79 o
   0  10  11         52.12         58.15         4.04 o
   1  10  11          0.11         -0.44         1.23 o
   2  10  11         53.71         50.02         3.76 o
   3  10  11          9.58          8.57         1.71 o
   4  10  11          9.45          6.31         1.51 o
   5  10  11         15.34         21.48         2.29 o
  -5  11  11          6.25          2.23         2.61 o
  -4  11  11         51.68         50.37         3.77 o
  -3  11  11          0.52          0.51         1.14 o
  -2  11  11          6.97          7.87         1.68 o
  -1  11  11          2.14          2.75         1.74 o
   0  11  11         85.25         78.19         4.78 o
   1  11  11         22.18         23.71         3.06 o
   2  11  11          3.38          3.26         1.33 o
   3  11  11          2.30          5.03         1.55 o
   4  11  11         28.32         23.55         4.32 o
  -3  12  11          1.40          1.50         1.51 o
  -2  12  11          9.12          9.77         1.63 o
  -1  12  11          1.18          1.44         1.49 o
   0  12  11          1.12          1.75         1.49 o
   1  12  11         23.29         16.66         2.74 o
   2  12  11          8.48          8.22         2.50 o
   3  12  11         12.18          8.53         2.76 o
  -9   0  12        179.17        210.53        21.24 o
  -8   0  12          4.78         14.02         5.57 o
  -7   0  12        177.36        186.20        18.35 o
  -6   0  12         17.09         20.65         3.93 o
  -5   0  12         58.35         57.26         5.17 o
  -4   0  12        132.93        133.58         6.73 o
  -3   0  12         44.28         51.19         3.97 o
  -2   0  12        733.34        718.01        20.09 o
  -1   0  12       2273.83       2065.47        49.69 o
   0   0  12        164.95        165.57         5.91 o
   1   0  12       1570.70       1429.68        42.43 o
   2   0  12         60.43         56.15         4.66 o
   3   0  12       2388.24       2176.54        60.33 o
   4   0  12        460.60        418.10        14.92 o
   5   0  12         43.67         45.74         8.76 o
   6   0  12         31.77         30.66         5.67 o
   7   0  12         75.97         75.91         6.15 o
   8   0  12          3.40          2.94         1.99 o
  -9   1  12          2.20          4.70         4.85 o
  -8   1  12         10.61          8.51         3.61 o
  -7   1  12         35.66         36.51         9.77 o
  -6   1  12         73.54         78.88         4.05 o
  -5   1  12        354.65        362.15         9.91 o
  -4   1  12        188.41        193.19         5.85 o
  -3   1  12        302.79        289.60         7.40 o
  -2   1  12        191.57        181.53         5.28 o
  -1   1  12         74.28         73.93         3.04 o
   0   1  12         40.02         37.83         1.96 o
   1   1  12        711.67        652.48        12.12 o
   2   1  12        348.40        304.76         7.43 o
   3   1  12        258.80        231.25         6.49 o
   4   1  12        336.17        322.38         8.66 o
   5   1  12          3.04          2.90         1.30 o
   6   1  12          9.22          9.07         1.74 o
   7   1  12         22.29         22.79         2.33 o
   8   1  12          1.10          1.16         0.98 o
  -9   2  12          1.67          6.21         3.54 o
  -8   2  12         67.75         75.06         9.80 o
  -7   2  12         19.85         19.11         3.95 o
  -6   2  12         42.13         42.08         4.17 o
  -5   2  12        155.11        156.13         5.77 o
  -4   2  12        221.74        227.44         6.55 o
  -3   2  12         11.21          9.84         1.93 o
  -2   2  12         36.39         41.02         2.58 o
  -1   2  12          0.19          2.26         0.95 o
   0   2  12        374.08        387.76         8.78 o
   1   2  12        231.07        234.78         5.73 o
   2   2  12         14.14         12.04         1.73 o
   3   2  12        403.53        368.94         9.02 o
   4   2  12          0.61         -0.76         0.76 o
   5   2  12        130.96        126.02         5.34 o
   6   2  12        140.63        147.36         6.04 o
   7   2  12          1.15         -0.89         1.32 o
   8   2  12          8.94         13.32         1.73 o
  -8   3  12         45.82         35.47         5.58 o
  -7   3  12        148.66        150.73         9.48 o
  -6   3  12         16.06         20.13         4.52 o
  -5   3  12          5.29          5.22         1.76 o
  -4   3  12          3.16          1.86         1.21 o
  -3   3  12          2.73          0.89         1.04 o
  -2   3  12        273.53        258.54         6.32 o
  -1   3  12        747.21        681.93        12.76 o
   0   3  12       1292.44       1191.24        21.71 o
   1   3  12         39.81         41.52         2.50 o
   2   3  12         14.84         11.65         1.45 o
   3   3  12          7.46         10.05         1.52 o
   4   3  12         67.48         70.48         3.10 o
   5   3  12         98.08         94.99         3.85 o
   6   3  12        363.12        374.84        10.74 o
   7   3  12        102.40        102.08         7.26 o
   8   3  12          7.06          3.82         1.28 o
  -8   4  12          7.72          9.97         3.02 o
  -7   4  12          3.96         -0.46         2.41 o
  -6   4  12        222.60        240.88        11.76 o
  -5   4  12        137.22        152.41         6.37 o
  -4   4  12        138.83        133.93         5.25 o
  -3   4  12        206.87        212.88         6.21 o
  -2   4  12          6.71          4.53         1.23 o
  -1   4  12        818.19        803.81        13.89 o
   0   4  12        369.15        354.80         8.42 o
   1   4  12         14.36         14.45         2.73 o
   2   4  12         76.49         77.75         3.35 o
   3   4  12        110.03        104.07         3.55 o
   4   4  12        184.66        185.25         6.00 o
   5   4  12         29.39         31.59         2.04 o
   6   4  12          1.71          1.08         1.68 o
   7   4  12        218.62        254.70         9.62 o
   8   4  12         79.95        103.08         7.62 o
  -8   5  12         21.75         20.87         3.23 o
  -7   5  12         83.50         91.30         8.86 o
  -6   5  12         27.70         25.58         3.88 o
  -5   5  12          3.38          4.41         1.83 o
  -4   5  12        201.75        208.16         6.90 o
  -3   5  12        556.87        535.20        12.73 o
  -2   5  12         47.09         43.09         2.54 o
  -1   5  12         45.60         46.93         3.04 o
   0   5  12         48.16         48.54         2.62 o
   1   5  12          0.99          1.21         1.00 o
   2   5  12         68.25         73.98         3.37 o
   3   5  12         29.24         28.59         2.45 o
   4   5  12        105.33         96.95         3.56 o
   5   5  12         46.77         50.61         3.89 o
   6   5  12        182.44        187.28        11.89 o
   7   5  12        217.62        198.95        12.58 o
  -8   6  12          0.18          1.24         4.33 o
  -7   6  12         17.22         13.47         3.74 o
  -6   6  12         19.67         17.56         2.77 o
  -5   6  12          0.14          0.45         1.45 o
  -4   6  12          0.01          0.04         1.16 o
  -3   6  12         64.47         71.66         3.81 o
  -2   6  12          4.36          0.99         1.15 o
  -1   6  12        192.36        181.38         4.90 o
   0   6  12         43.94         49.01         2.70 o
   1   6  12          2.19          1.66         1.08 o
   2   6  12          1.78          0.76         0.94 o
   3   6  12        156.03        159.47         4.99 o
   4   6  12         33.69         38.22         2.37 o
   5   6  12          5.87          6.42         1.18 o
   6   6  12         47.24         52.95         5.89 o
   7   6  12          5.15          3.01         2.25 o
  -7   7  12          1.67          1.87         1.90 o
  -6   7  12          2.34          1.73         1.44 o
  -5   7  12         23.51         18.43         3.18 o
  -4   7  12         38.98         37.56         3.52 o
  -3   7  12         42.68         55.45         3.75 o
  -2   7  12         32.23         32.93         2.97 o
  -1   7  12          2.64          1.65         1.64 o
   0   7  12          0.09          0.83         1.05 o
   1   7  12          1.87          0.26         1.10 o
   2   7  12          0.09         -0.36         1.01 o
   3   7  12          0.31         -0.85         0.85 o
   4   7  12          6.09          7.20         1.38 o
   5   7  12          7.18          4.72         0.95 o
   6   7  12        106.07        105.92         5.63 o
   7   7  12          2.74         10.93         3.51 o
  -7   8  12          7.21         11.44         2.34 o
  -6   8  12         32.33         42.11         3.66 o
  -5   8  12         15.56         18.38         4.01 o
  -4   8  12          5.69          2.15         1.80 o
  -3   8  12          5.12          7.38         1.60 o
  -2   8  12         20.68         19.53         2.49 o
  -1   8  12          2.26          2.28         1.49 o
   0   8  12        242.58        244.99         8.35 o
   1   8  12          0.37          1.10         1.05 o
   2   8  12          5.79          5.72         1.44 o
   3   8  12         14.19         13.46         1.82 o
   4   8  12         74.44         76.52         3.55 o
   5   8  12         24.36         17.15         1.70 o
   6   8  12         87.44         85.26         5.89 o
  -6   9  12          8.39         10.02         2.85 o
  -5   9  12         13.27          9.54         2.38 o
  -4   9  12        117.31        129.00         5.62 o
  -3   9  12         11.84         13.20         2.03 o
  -2   9  12         78.91         85.25         4.42 o
  -1   9  12         18.50         24.48         2.88 o
   0   9  12         48.00         46.46         3.67 o
   1   9  12          3.44          0.52         1.27 o
   2   9  12         11.84         13.06         1.84 o
   3   9  12          5.66          2.73         1.22 o
   4   9  12          0.14          0.38         0.90 o
   5   9  12          0.17          0.91         0.86 o
   6   9  12         11.86         13.54         1.94 o
  -5  10  12          3.45          2.92         1.36 o
  -4  10  12          1.13          1.31         1.54 o
  -3  10  12         29.22         24.32         2.72 o
  -2  10  12          4.64          1.66         1.70 o
  -1  10  12          4.02          3.79         1.68 o
   0  10  12        226.86        254.44         8.46 o
   1  10  12         22.19         21.19         2.85 o
   2  10  12          8.19          4.84         1.88 o
   3  10  12         18.04         14.97         2.51 o
   4  10  12          6.70          6.60         1.63 o
   5  10  12         19.35         21.08         3.60 o
  -4  11  12         31.47         45.97         5.47 o
  -3  11  12         27.15         28.53         2.72 o
  -2  11  12         10.04         12.16         1.74 o
  -1  11  12          2.13          0.28         1.89 o
   0  11  12          7.05          7.90         2.04 o
   1  11  12          2.37         -1.52         1.52 o
   2  11  12          1.04          0.35         1.27 o
   3  11  12          2.17          3.38         1.40 o
  -2  12  12         39.31         51.88         6.70 o
  -1  12  12          1.82          2.78         1.97 o
   0  12  12          7.00          1.08         1.39 o
   1  12  12          0.08          4.52         2.12 o
   2  12  12          0.08         -2.78         2.78 o
  -8   1  13         78.65         85.38        12.17 o
  -7   1  13          1.09          2.07         2.52 o
  -6   1  13         51.92         58.97         3.87 o
  -5   1  13         32.88         38.49         3.49 o
  -4   1  13        206.31        206.14         6.31 o
  -3   1  13        667.96        633.54        13.34 o
  -2   1  13        445.45        420.90         9.62 o
  -1   1  13         23.01         25.35         2.11 o
   0   1  13       1623.85       1520.75        25.12 o
   1   1  13        131.90        117.99         3.89 o
   2   1  13        104.89         88.31         4.06 o
   3   1  13        449.72        449.49        10.69 o
   4   1  13         92.80         88.10         3.70 o
   5   1  13         30.46         27.58         2.69 o
   6   1  13         73.54         71.97         4.04 o
   7   1  13          2.02          0.10         2.59 o
   8   1  13         76.24         92.10         6.58 o
  -8   2  13         27.60         29.28         8.46 o
  -7   2  13          0.33         -0.82         1.78 o
  -6   2  13         48.38         52.49         5.81 o
  -5   2  13          2.96          1.37         1.36 o
  -4   2  13          4.62          6.68         1.59 o
  -3   2  13         30.65         28.70         2.51 o
  -2   2  13          1.40          3.45         1.16 o
  -1   2  13        113.24         99.32         3.68 o
   0   2  13        177.98        185.31         5.49 o
   1   2  13         90.42         88.26         3.42 o
   2   2  13          3.36          2.43         1.16 o
   3   2  13          7.73          4.17         1.57 o
   4   2  13          6.84          5.15         1.28 o
   5   2  13         65.77         70.29         4.84 o
   6   2  13         12.47         13.58         1.88 o
   7   2  13          2.87          1.30         1.88 o
   8   2  13          0.16          1.49         1.13 o
  -8   3  13          0.05         -2.48         2.48 o
  -7   3  13         15.25         19.98         5.50 o
  -6   3  13         10.91          8.29         2.30 o
  -5   3  13         97.07        108.96         5.79 o
  -4   3  13        148.66        148.15         5.58 o
  -3   3  13         62.07         66.06         3.31 o
  -2   3  13          0.21          1.57         1.10 o
  -1   3  13          5.72          3.47         1.05 o
   0   3  13         47.54         48.34         2.99 o
   1   3  13          0.12         -0.48         0.98 o
   2   3  13          0.00          0.79         0.84 o
   3   3  13          0.40         -0.02         1.01 o
   4   3  13         55.03         56.47         4.08 o
   5   3  13        285.69        294.05        13.80 o
   6   3  13          6.99          7.47         1.27 o
   7   3  13         42.12         49.20         3.00 o
   8   3  13          8.33          6.60         1.86 o
  -8   4  13         43.03         54.03         5.94 o
  -7   4  13         51.79         45.11         6.55 o
  -6   4  13        305.68        312.38        12.62 o
  -5   4  13         34.55         36.61         3.40 o
  -4   4  13          3.07          2.97         1.40 o
  -3   4  13         15.30         19.88         2.45 o
  -2   4  13         82.30         82.26         3.58 o
  -1   4  13         17.55         19.54         1.78 o
   0   4  13         44.71         41.42         2.67 o
   1   4  13        209.13        183.18         5.52 o
   2   4  13        332.42        355.47         8.90 o
   3   4  13         27.38         26.59         1.87 o
   4   4  13          5.45          2.31         1.15 o
   5   4  13         15.23         17.86         2.01 o
   6   4  13        185.63        198.52         8.08 o
   7   4  13         35.89         33.79         4.99 o
  -7   5  13         72.41         72.43         5.58 o
  -6   5  13        108.67        100.99         6.53 o
  -5   5  13          2.25          0.97         1.27 o
  -4   5  13         28.81         32.84         3.04 o
  -3   5  13        171.50        172.99         6.07 o
  -2   5  13         22.45         22.65         2.13 o
  -1   5  13        152.34        147.41         5.05 o
   0   5  13        322.82        311.26         9.68 o
   1   5  13        335.40        315.79         8.49 o
   2   5  13        348.81        349.20         8.99 o
   3   5  13         11.10         10.14         1.52 o
   4   5  13          1.53          1.05         1.08 o
   5   5  13          0.21         -0.69         0.69 o
   6   5  13          6.47         10.48         3.20 o
   7   5  13         46.97         41.78         5.56 o
  -7   6  13          2.99         -2.22         2.75 o
  -6   6  13        239.24        262.54        11.55 o
  -5   6  13          0.00         -0.80         1.23 o
  -4   6  13         11.40         12.81         2.11 o
  -3   6  13         26.87         24.13         2.71 o
  -2   6  13         41.27         37.60         3.04 o
  -1   6  13         33.27         42.40         2.74 o
   0   6  13         18.34         16.27         2.10 o
   1   6  13          7.30          6.98         1.59 o
   2   6  13        186.90        175.18         5.84 o
   3   6  13          6.77          4.44         1.18 o
   4   6  13         10.02          7.29         1.23 o
   5   6  13          2.23          1.95         1.66 o
   6   6  13         97.58        100.87         8.31 o
   7   6  13          2.28          8.46         5.77 o
  -7   7  13          9.10         12.24         4.55 o
  -6   7  13         15.61         12.48         2.99 o
  -5   7  13         34.04         41.42         4.63 o
  -4   7  13          1.73          1.37         1.19 o
  -3   7  13         98.11         89.48         5.68 o
  -2   7  13        123.47        110.34         4.55 o
  -1   7  13          4.67          7.54         2.00 o
   0   7  13          0.63          0.47         1.01 o
   1   7  13         67.95         64.54         3.29 o
   2   7  13         49.33         53.26         3.26 o
   3   7  13        157.21        159.23         5.22 o
   4   7  13         20.66         20.73         1.99 o
   5   7  13          0.00          1.61         1.07 o
   6   7  13         40.26         54.74         6.05 o
  -6   8  13         25.52         40.33         5.23 o
  -5   8  13          3.69          0.56         1.57 o
  -4   8  13          2.84         -0.98         1.35 o
  -3   8  13          4.39          5.38         1.44 o
  -2   8  13          0.00          0.65         1.01 o
  -1   8  13         43.87         44.64         4.41 o
   0   8  13          8.78          8.11         1.83 o
   1   8  13         17.23         17.17         2.09 o
   2   8  13         18.00         16.54         1.92 o
   3   8  13         11.80          5.03         1.54 o
   4   8  13          0.16          2.30         1.22 o
   5   8  13         35.03         44.02         2.60 o
   6   8  13          0.27         -0.49         1.12 o
  -5   9  13         83.78         95.93         6.23 o
  -4   9  13          9.37          8.78         1.65 o
  -3   9  13         33.15         35.35         3.00 o
  -2   9  13         40.79         34.66         2.43 o
  -1   9  13          0.17         -0.48         1.20 o
   0   9  13        173.54        183.04         6.83 o
   1   9  13         52.93         53.76         4.00 o
   2   9  13          7.58          7.52         1.76 o
   3   9  13          1.32          0.96         0.96 o
   4   9  13         24.05         33.37         3.90 o
   5   9  13          4.55          2.69         1.18 o
  -4  10  13          6.43         10.63         2.28 o
  -3  10  13          0.43          0.56         1.00 o
  -2  10  13          0.08         -0.75         2.06 o
  -1  10  13          0.88         -1.05         1.66 o
   0  10  13         18.24         12.86         2.24 o
   1  10  13          0.60          1.29         1.23 o
   2  10  13          7.82          5.70         1.44 o
   3  10  13          0.53         -0.89         1.09 o
   4  10  13          2.45          6.05         1.39 o
  -3  11  13          0.00          0.36         1.27 o
  -2  11  13          0.49         -1.81         1.97 o
  -1  11  13         21.38         15.09         2.50 o
   0  11  13         68.32         75.72         4.57 o
   1  11  13         46.22         49.46         4.51 o
   2  11  13          0.15         -1.26         1.80 o
  -7   0  14         49.46         60.77         6.84 o
  -6   0  14        170.23        185.30        10.25 o
  -5   0  14        438.29        461.58        18.44 o
  -4   0  14       1152.88       1159.95        31.55 o
  -3   0  14          0.82          3.65         1.93 o
  -2   0  14         25.19         26.75         4.02 o
  -1   0  14         96.30         82.19         4.83 o
   0   0  14         42.07         41.15         3.11 o
   1   0  14        640.64        534.14        16.71 o
   2   0  14        388.57        362.24        12.57 o
   3   0  14         61.55         63.76         4.53 o
   4   0  14         14.96         11.10         2.33 o
   5   0  14        186.98        163.13         9.68 o
   6   0  14         87.43         97.56         7.05 o
   7   0  14         59.86         62.86         5.43 o
  -7   1  14          0.19         -1.49         1.49 o
  -6   1  14         13.32          7.17         1.76 o
  -5   1  14          0.02         -0.38         1.26 o
  -4   1  14          5.66          4.74         1.58 o
  -3   1  14         32.87         35.68         2.81 o
  -2   1  14         56.53         58.28         3.06 o
  -1   1  14          8.49          5.75         1.32 o
   0   1  14          7.64          5.97         1.31 o
   1   1  14        464.42        435.35        10.19 o
   2   1  14        228.31        213.08         6.25 o
   3   1  14        128.53        124.77         4.53 o
   4   1  14         63.49         71.88         3.43 o
   5   1  14         16.27         20.69         2.18 o
   6   1  14          6.60          4.30         1.32 o
   7   1  14         54.74         59.84         3.62 o
  -8   2  14         73.38         74.24        11.34 o
  -7   2  14        111.49        112.52        12.47 o
  -6   2  14        208.13        224.32        10.15 o
  -5   2  14          3.54          3.26         1.49 o
  -4   2  14          0.78          0.76         1.20 o
  -3   2  14        355.91        341.12         8.68 o
  -2   2  14        208.25        205.45         6.06 o
  -1   2  14        245.45        247.70         6.55 o
   0   2  14        708.74        685.20        14.08 o
   1   2  14          0.10          1.38         0.92 o
   2   2  14         62.71         53.06         3.11 o
   3   2  14         19.37         13.31         1.92 o
   4   2  14          1.16          0.50         0.96 o
   5   2  14         48.44         50.99         3.29 o
   6   2  14          4.42          5.56         1.39 o
   7   2  14          4.52          3.71         1.00 o
  -7   3  14         36.66         38.58         8.04 o
  -6   3  14        362.42        375.74        17.72 o
  -5   3  14          4.44          0.11         1.37 o
  -4   3  14          0.18         -1.04         1.04 o
  -3   3  14         26.08         24.27         2.44 o
  -2   3  14         93.17         84.39         3.67 o
  -1   3  14        332.81        290.13         7.25 o
   0   3  14         55.18         52.62         2.95 o
   1   3  14        214.25        204.99         5.93 o
   2   3  14         95.57         86.07         3.28 o
   3   3  14         45.99         54.21         3.18 o
   4   3  14         99.14        101.84         4.37 o
   5   3  14        213.56        216.90         7.54 o
   6   3  14         12.11         12.73         2.57 o
   7   3  14          3.60          4.19         1.61 o
  -7   4  14          2.35          0.41         2.89 o
  -6   4  14         12.45          6.61         2.27 o
  -5   4  14         62.55         65.92         6.08 o
  -4   4  14         38.52         37.67         3.60 o
  -3   4  14        122.91        117.67         4.93 o
  -2   4  14        322.61        300.54         8.52 o
  -1   4  14        155.30        143.54         5.07 o
   0   4  14         71.50         75.74         3.88 o
   1   4  14         16.98         19.67         2.21 o
   2   4  14         17.89         17.72         2.01 o
   3   4  14          0.38          0.57         1.80 o
   4   4  14          9.28         10.12         1.81 o
   5   4  14          0.59         -0.38         0.82 o
   6   4  14         20.81         12.62         4.22 o
  -7   5  14         57.08         62.96         5.77 o
  -6   5  14        121.97        135.31         9.85 o
  -5   5  14        174.59        205.31        12.16 o
  -4   5  14          0.07          1.50         1.34 o
  -3   5  14         16.27         14.67         2.20 o
  -2   5  14         18.64         16.14         2.14 o
  -1   5  14         67.41         65.50         3.45 o
   0   5  14         56.58         53.85         3.18 o
   1   5  14         64.94         55.58         3.11 o
   2   5  14        206.43        197.01         6.62 o
   3   5  14         64.68         70.44         3.23 o
   4   5  14         69.02         75.60         3.96 o
   5   5  14         68.24         61.85         2.97 o
   6   5  14         34.67         32.35         4.95 o
  -6   6  14          4.51          6.33         1.91 o
  -5   6  14         70.50         60.41         4.38 o
  -4   6  14         82.54         74.34         4.27 o
  -3   6  14         10.29          8.49         1.81 o
  -2   6  14          2.01          1.05         1.17 o
  -1   6  14         42.07         47.26         3.11 o
   0   6  14         69.03         78.58         3.77 o
   1   6  14         64.43         65.94         3.38 o
   2   6  14          1.47          0.96         1.07 o
   3   6  14          0.00          1.31         0.90 o
   4   6  14         25.87         28.24         2.09 o
   5   6  14          1.38         -0.55         1.13 o
   6   6  14          1.17         -0.77         2.06 o
  -6   7  14         28.93         24.51         4.18 o
  -5   7  14         83.49         83.49         5.69 o
  -4   7  14          6.89          6.03         2.11 o
  -3   7  14         56.79         60.26         3.79 o
  -2   7  14          1.23          2.25         0.97 o
  -1   7  14          0.09          0.79         1.32 o
   0   7  14         28.85         38.90         4.36 o
   1   7  14          4.84          3.57         1.27 o
   2   7  14         29.09         36.84         2.97 o
   3   7  14         22.60         18.66         2.01 o
   4   7  14          4.16          3.58         1.15 o
   5   7  14          4.88          1.26         1.48 o
  -5   8  14          6.43          4.11         3.87 o
  -4   8  14         27.72         21.74         4.61 o
  -3   8  14         24.02         25.95         2.54 o
  -2   8  14         35.74         50.44         4.78 o
  -1   8  14          0.01          1.49         1.36 o
   0   8  14          1.95          2.38         1.63 o
   1   8  14        107.70        130.17         6.21 o
   2   8  14          7.77          6.63         1.84 o
   3   8  14          2.49          5.75         1.24 o
   4   8  14          9.16          9.90         1.54 o
   5   8  14          2.13          2.21         1.43 o
  -4   9  14          4.51          5.62         1.70 o
  -3   9  14         15.09         12.40         1.66 o
  -2   9  14          2.76          2.59         1.87 o
  -1   9  14          3.27          2.90         1.33 o
   0   9  14         75.55         83.25         4.70 o
   1   9  14          0.00          2.10         1.17 o
   2   9  14          1.28          0.98         1.15 o
   3   9  14          0.79          0.68         1.51 o
   4   9  14         38.61         47.63         3.42 o
  -3  10  14          3.03          2.11         1.11 o
  -2  10  14          0.00         -1.26         1.26 o
  -1  10  14          4.20          6.49         1.79 o
   0  10  14          4.39          6.37         1.52 o
   1  10  14         18.45         14.64         2.98 o
   2  10  14         12.14         11.81         2.18 o
   0  11  14          4.79          1.07         3.51 o
  -7   1  15         23.13         20.28         4.55 o
  -6   1  15          6.14          3.58         1.49 o
  -5   1  15          2.62          1.98         1.39 o
  -4   1  15        172.88        167.91         7.55 o
  -3   1  15          4.15          3.84         1.37 o
  -2   1  15         91.54         94.91         4.00 o
  -1   1  15        120.49        112.44         4.08 o
   0   1  15         61.74         56.02         3.05 o
   1   1  15          5.06          7.48         1.70 o
   2   1  15         56.28         54.46         3.19 o
   3   1  15         49.72         37.21         3.21 o
   4   1  15        118.46        121.08         4.50 o
   5   1  15          0.06         -0.95         0.95 o
   6   1  15         53.05         48.60         3.23 o
   7   1  15         27.29         33.73         3.96 o
  -7   2  15         10.05          6.26         2.67 o
  -6   2  15          1.35          2.75         1.50 o
  -5   2  15        104.37        110.45         6.14 o
  -4   2  15         22.97         24.48         2.81 o
  -3   2  15         34.85         28.10         3.01 o
  -2   2  15         43.00         49.51         3.04 o
  -1   2  15        222.59        193.21         5.61 o
   0   2  15         46.37         36.28         2.69 o
   1   2  15         79.21         73.11         3.16 o
   2   2  15         89.64         95.47         4.09 o
   3   2  15         19.86         11.94         2.40 o
   4   2  15         50.00         53.81         6.97 o
   5   2  15          6.65          5.34         1.51 o
   6   2  15          4.31          5.68         1.66 o
   7   2  15          0.86          2.03         2.76 o
  -7   3  15          0.37         -1.87         4.54 o
  -6   3  15        128.15        147.83         7.95 o
  -5   3  15         12.30          9.05         2.06 o
  -4   3  15          0.93          0.09         1.09 o
  -3   3  15          0.82          2.00         1.18 o
  -2   3  15         27.49         21.41         2.29 o
  -1   3  15         31.40         22.48         2.62 o
   0   3  15         15.85         14.65         2.00 o
   1   3  15         87.12         91.20         3.76 o
   2   3  15          1.62          0.91         1.21 o
   3   3  15         46.77         44.75         2.99 o
   4   3  15          5.87          6.33         1.38 o
   5   3  15         13.15         15.11         1.94 o
   6   3  15          1.37          3.31         0.95 o
  -7   4  15          7.96          4.48         4.12 o
  -6   4  15         29.34         48.73         7.86 o
  -5   4  15         28.39         27.11         3.43 o
  -4   4  15         39.81         42.86         3.55 o
  -3   4  15        116.67        120.49         5.07 o
  -2   4  15          7.19          3.31         1.21 o
  -1   4  15         35.04         45.40         3.25 o
   0   4  15         10.68         12.77         2.03 o
   1   4  15         18.09         15.46         2.12 o
   2   4  15          7.58          8.06         1.38 o
   3   4  15         69.72         71.35         6.73 o
   4   4  15         26.13         23.31         2.30 o
   5   4  15         10.05          9.63         1.66 o
   6   4  15         49.57         50.00         2.87 o
  -6   5  15          2.21         -2.26         2.26 o
  -5   5  15         13.01         10.61         2.18 o
  -4   5  15         62.49         74.46         4.34 o
  -3   5  15        165.87        183.42         8.10 o
  -2   5  15         98.32         93.17         4.04 o
  -1   5  15          6.35          7.19         1.54 o
   0   5  15         33.10         45.31         3.13 o
   1   5  15         24.32         32.97         2.66 o
   2   5  15         77.40         82.96         3.60 o
   3   5  15         59.92         63.10         3.89 o
   4   5  15          0.67          3.34         1.40 o
   5   5  15          2.41          0.29         1.40 o
  -6   6  15         85.28        101.46        13.61 o
  -5   6  15          6.92          9.40         2.81 o
  -4   6  15         32.08         30.67         3.80 o
  -3   6  15          0.14          2.08         1.17 o
  -2   6  15         64.98         68.07         3.41 o
  -1   6  15          9.65          8.02         2.26 o
   0   6  15          0.02          1.48         1.14 o
   1   6  15          0.91          1.68         1.14 o
   2   6  15         30.88         24.76         2.57 o
   3   6  15          0.01          0.20         0.91 o
   4   6  15          0.60          1.77         1.23 o
   5   6  15          1.96          2.45         1.54 o
  -5   7  15         57.96         45.47         7.85 o
  -4   7  15         24.30         31.62         3.90 o
  -3   7  15         16.94         16.97         2.20 o
  -2   7  15         15.09         10.75         2.43 o
  -1   7  15          3.34          3.01         1.67 o
   0   7  15          0.05          0.60         1.40 o
   1   7  15          1.69          0.71         1.19 o
   2   7  15          0.00          1.60         1.30 o
   3   7  15          5.86         -0.06         1.53 o
   4   7  15         58.86         67.91         3.35 o
   5   7  15         25.95         22.55         3.00 o
  -4   8  15          8.92          4.15         1.66 o
  -3   8  15          9.13          6.97         1.89 o
  -2   8  15          1.94          2.60         1.91 o
  -1   8  15          0.01          0.25         1.43 o
   0   8  15         14.32          6.31         2.16 o
   1   8  15          9.36         11.15         2.04 o
   2   8  15          1.47          0.15         1.02 o
   3   8  15          0.03         -0.90         0.90 o
   4   8  15         28.43         34.05         2.78 o
  -3   9  15          1.12         -1.62         1.62 o
  -2   9  15         14.27         13.49         2.20 o
  -1   9  15          0.70          0.14         1.23 o
   0   9  15          0.85          1.95         1.25 o
   1   9  15         47.40         62.24         3.93 o
   2   9  15          0.00         -1.01         1.01 o
   3   9  15         20.60         23.15         5.03 o
  -1  10  15          1.31         -0.12         2.47 o
   0  10  15          0.74          0.50         1.92 o
   1  10  15          4.82          2.06         4.12 o
  -6   0  16          0.11          0.87         1.75 o
  -5   0  16          0.03         -0.66         1.51 o
  -4   0  16          0.32         -0.50         2.84 o
  -3   0  16        136.27        129.79         6.91 o
  -2   0  16          5.08          4.90         2.31 o
  -1   0  16          1.72         -0.22         1.20 o
   0   0  16        298.43        273.74        12.73 o
   1   0  16        201.21        177.32         8.41 o
   2   0  16         25.96         32.26         3.86 o
   3   0  16          5.99          5.95         2.91 o
   4   0  16         56.16         62.36         4.50 o
   5   0  16          4.94          2.09         3.65 o
   6   0  16          0.90          0.04         1.74 o
  -6   1  16         13.03         17.10         2.52 o
  -5   1  16         30.00         32.90         3.52 o
  -4   1  16          1.95          1.70         1.12 o
  -3   1  16          0.01          0.53         1.03 o
  -2   1  16         16.95         16.36         2.30 o
  -1   1  16          0.98          2.02         0.99 o
   0   1  16          8.77          7.75         1.51 o
   1   1  16          1.12          0.11         1.15 o
   2   1  16          1.23          1.29         1.15 o
   3   1  16          0.08         -0.34         0.97 o
   4   1  16          0.89         -0.32         0.98 o
   5   1  16         22.85         32.39         2.65 o
   6   1  16         40.16         49.43         4.16 o
  -6   2  16          0.61         -0.53         1.60 o
  -5   2  16         29.88         34.68         3.47 o
  -4   2  16         13.65         16.58         2.27 o
  -3   2  16         31.86         24.50         2.98 o
  -2   2  16          1.12          0.67         1.00 o
  -1   2  16         19.22         13.20         1.70 o
   0   2  16         42.51         38.29         2.64 o
   1   2  16         43.20         41.97         3.21 o
   2   2  16         10.22          7.84         1.53 o
   3   2  16         25.75         21.70         2.35 o
   4   2  16         32.35         39.28         2.92 o
   5   2  16          5.57          4.18         1.54 o
   6   2  16          1.16          1.12         1.96 o
  -6   3  16         23.74         26.90         3.76 o
  -5   3  16          6.26          5.78         1.79 o
  -4   3  16          5.91          4.61         2.27 o
  -3   3  16          3.15          3.69         1.26 o
  -2   3  16        106.68        106.96         4.18 o
  -1   3  16          0.08          0.38         1.91 o
   0   3  16         18.63         13.29         1.88 o
   1   3  16          0.01         -0.22         0.89 o
   2   3  16         24.27         23.81         2.47 o
   3   3  16         42.72         55.03         3.28 o
   4   3  16        101.00        117.67         5.07 o
   5   3  16         16.21         20.54         2.15 o
   6   3  16         55.13         61.00         4.21 o
  -6   4  16          0.00         -0.27         2.17 o
  -5   4  16        101.73        112.83         5.94 o
  -4   4  16         13.32         14.39         2.30 o
  -3   4  16          5.63          3.32         2.69 o
  -2   4  16          2.17          2.25         0.96 o
  -1   4  16          1.72          0.08         1.15 o
   0   4  16         35.76         27.32         2.67 o
   1   4  16          3.78          0.60         1.12 o
   2   4  16         11.38          9.13         1.64 o
   3   4  16         29.92         33.86         2.82 o
   4   4  16         41.94         54.02         3.27 o
   5   4  16          3.92          6.09         1.34 o
  -5   5  16          5.66          7.93         1.80 o
  -4   5  16         27.79         30.71         3.61 o
  -3   5  16         35.82         32.76         2.97 o
  -2   5  16          9.59          8.32         1.28 o
  -1   5  16         47.95         53.38         3.41 o
   0   5  16         13.13         10.45         1.81 o
   1   5  16         35.96         35.23         3.11 o
   2   5  16          0.70          3.24         0.99 o
   3   5  16          0.17         -1.37         1.37 o
   4   5  16         14.30         17.36         2.24 o
   5   5  16          3.33          0.06         1.15 o
  -5   6  16         15.77         14.92         3.81 o
  -4   6  16          9.32         12.22         2.17 o
  -3   6  16         41.06         55.09         3.51 o
  -2   6  16          1.74          2.84         1.58 o
  -1   6  16         25.53         29.73         3.77 o
   0   6  16         56.29         55.26         3.35 o
   1   6  16          7.57          4.66         1.28 o
   2   6  16         87.95        102.90         4.24 o
   3   6  16         31.34         31.40         2.26 o
   4   6  16          5.81          4.18         1.55 o
  -4   7  16         19.30         15.32         2.13 o
  -3   7  16         10.28          8.32         1.52 o
  -2   7  16          0.22         -0.07         1.99 o
  -1   7  16         41.24         47.55         5.64 o
   0   7  16          0.32         -0.38         1.76 o
   1   7  16         12.05          6.92         1.93 o
   2   7  16         22.53         29.66         2.47 o
   3   7  16          0.59         -1.00         1.00 o
   4   7  16          6.64         13.32         2.15 o
  -3   8  16          0.60         -0.20         1.42 o
  -2   8  16         74.45         87.99         5.30 o
  -1   8  16        100.79        100.80         5.74 o
   0   8  16         32.22         30.73         3.44 o
   1   8  16         10.73         12.01         2.04 o
   2   8  16         47.45         66.58         4.28 o
   3   8  16         11.70         25.78         6.19 o
  -1   9  16          0.58          4.74         3.92 o
   0   9  16          1.86          6.03         3.12 o
   1   9  16         15.38         21.86         7.01 o
  -6   1  17          1.18         -1.13         3.27 o
  -5   1  17          7.94          6.10         1.52 o
  -4   1  17          0.09         -0.92         1.11 o
  -3   1  17          2.19         -0.20         0.95 o
  -2   1  17         17.67         16.72         1.99 o
  -1   1  17         25.61         21.37         1.76 o
   0   1  17        421.92        426.61        12.50 o
   1   1  17         74.28         63.65         3.84 o
   2   1  17         10.03         16.31         2.21 o
   3   1  17          1.45          2.25         1.43 o
   4   1  17         43.10         56.29         3.24 o
   5   1  17          3.49          3.65         1.80 o
  -5   2  17         11.23          8.18         3.35 o
  -4   2  17         35.67         33.25         2.81 o
  -3   2  17          1.55          0.44         1.56 o
  -2   2  17          0.57         -0.46         0.89 o
  -1   2  17          9.80          9.32         1.86 o
   0   2  17         95.55        114.10         4.69 o
   1   2  17          6.56          4.39         1.59 o
   2   2  17          0.16          0.96         1.07 o
   3   2  17          3.46          2.55         1.14 o
   4   2  17          0.17          0.08         1.03 o
   5   2  17          9.73         12.90         2.27 o
  -5   3  17          3.35          4.95         1.75 o
  -4   3  17          2.23          2.20         1.43 o
  -3   3  17         14.81         14.16         1.92 o
  -2   3  17        120.03        124.22         4.54 o
  -1   3  17          8.90          6.30         1.74 o
   0   3  17         50.85         50.03         3.07 o
   1   3  17          2.10          2.16         1.56 o
   2   3  17         10.96          9.79         2.04 o
   3   3  17          0.56         -0.89         0.96 o
   4   3  17          8.38         10.11         1.62 o
   5   3  17          0.71          0.52         1.24 o
  -5   4  17        106.05        111.41        10.30 o
  -4   4  17          7.70          4.93         1.37 o
  -3   4  17          5.61          3.86         1.75 o
  -2   4  17         15.92         21.60         2.81 o
  -1   4  17         42.57         58.83         3.68 o
   0   4  17          3.06          6.15         1.35 o
   1   4  17          2.09         -0.12         1.18 o
   2   4  17        166.09        181.72         6.57 o
   3   4  17          3.05          5.28         1.38 o
   4   4  17         12.49         11.52         3.14 o
  -4   5  17          1.93          3.10         1.32 o
  -3   5  17          0.53          1.57         1.18 o
  -2   5  17         15.17         17.91         3.61 o
  -1   5  17          0.02         -0.76         1.10 o
   0   5  17         23.32         19.04         2.37 o
   1   5  17         34.17         32.26         2.65 o
   2   5  17         10.16          8.80         1.65 o
   3   5  17          2.14          1.36         1.44 o
   4   5  17          4.11          5.53         1.73 o
  -4   6  17         20.59         16.92         7.82 o
  -3   6  17         39.87         37.49         2.82 o
  -2   6  17          0.02          0.02         1.31 o
  -1   6  17          0.42         -0.98         1.26 o
   0   6  17        147.56        173.58         6.01 o
   1   6  17         67.95         72.95         4.18 o
   2   6  17          8.59         10.94         1.48 o
   3   6  17         37.79         44.94         5.04 o
  -3   7  17         20.73         38.58         9.77 o
  -2   7  17          2.24          0.74         1.44 o
  -1   7  17          0.18          0.96         1.95 o
   0   7  17          1.86          6.02         1.48 o
   1   7  17         20.64         25.98         3.15 o
   2   7  17         20.14         14.36         2.41 o
  -5   0  18         60.17         61.45        10.72 o
  -4   0  18          0.00          4.92         2.03 o
  -3   0  18         26.31         19.45         3.08 o
  -2   0  18          5.17          3.52         1.61 o
  -1   0  18          0.01         -0.47         1.16 o
   0   0  18        114.18        104.09         7.82 o
   1   0  18         13.98         15.26         3.61 o
   2   0  18        210.45        244.84        16.25 o
   3   0  18          2.05         -1.76         1.76 o
  -4   1  18         12.04          4.33         1.86 o
  -3   1  18         13.05         10.08         1.52 o
  -2   1  18         34.81         41.59         3.22 o
  -1   1  18          2.27          3.24         1.68 o
   0   1  18         58.30         52.92         4.15 o
   1   1  18          6.02          7.55         1.92 o
   2   1  18         39.81         38.15         3.06 o
   3   1  18         76.86         81.75         3.97 o
   4   1  18         89.99        116.08        15.67 o
  -4   2  18         15.76          8.88         1.64 o
  -3   2  18          4.18          3.24         1.68 o
  -2   2  18         51.38         58.92         3.09 o
  -1   2  18         20.48         21.63         2.42 o
   0   2  18          4.55          3.33         1.33 o
   1   2  18         52.32         55.16         3.66 o
   2   2  18         24.54         16.83         2.86 o
   3   2  18         28.31         42.42         3.73 o
   4   2  18         48.73         65.99        10.10 o
  -4   3  18         12.01          9.08         2.11 o
  -3   3  18         17.80         17.40         1.94 o
  -2   3  18          1.60          2.81         1.60 o
  -1   3  18         18.54         13.63         2.14 o
   0   3  18         10.19         13.25         2.01 o
   1   3  18         42.78         48.75         3.57 o
   2   3  18         70.96         71.53         3.86 o
   3   3  18          6.54         10.23         1.94 o
  -4   4  18          0.82          2.06         3.71 o
  -3   4  18          0.82          0.93         1.14 o
  -2   4  18          3.28          4.02         1.97 o
  -1   4  18         19.26         16.00         2.15 o
   0   4  18         10.64         15.42         2.04 o
   1   4  18          1.99          1.60         0.85 o
   2   4  18          8.35          5.31         1.52 o
   3   4  18          0.11         -0.61         1.45 o
  -3   5  18         10.16         12.12         2.18 o
  -2   5  18          7.74          4.06         2.54 o
  -1   5  18         45.48         49.94         5.29 o
   0   5  18          3.37          0.24         0.98 o
   1   5  18         20.05         20.94         2.06 o
   2   5  18         18.86         14.56         2.09 o
   0   6  18         13.45          7.72         3.08 o
   1   6  18          1.37          1.17         1.26 o
  -3   1  19         12.50          8.46         2.09 o
  -2   1  19         47.73         58.41         2.93 o
  -1   1  19         57.02         63.80         3.32 o
   0   1  19         20.41         31.29         3.56 o
   1   1  19          3.57          6.15         1.69 o
   2   1  19        106.98        126.06         8.07 o
  -3   2  19          0.19          0.22         1.48 o
  -2   2  19          3.14          6.61         1.42 o
  -1   2  19         60.61         79.52         4.42 o
   0   2  19        195.77        215.51         8.32 o
   1   2  19          0.88          0.91         1.61 o
   2   2  19          4.51          0.11         2.89 o
  -2   3  19          3.80          2.97         1.96 o
  -1   3  19          3.51          0.33         1.97 o
   0   3  19          9.36          6.01         1.28 o
   1   3  19          2.49         -1.67         1.67 o
  -1   4  19         17.62         11.85         4.33 o
   0   4  19          2.97          3.61         2.45 o
                                                
